# Supplementary material for: A late Pleistocene gastropod fauna from the northern Caspian Sea with implications for Pontocaspian gastropod taxonomy
Source: Zookeys. 2018 Jul 4;(770):43–103. doi: 10.3897/zookeys.770.25365 (PMC6041354; doi:10.3897/zookeys.770.25365)
Supplement: XML Treatment for Theodoxus pallasi [file zookeys.770.25365-treatment2.xml]

<!DOCTYPE tp:taxon-treatment
  PUBLIC "-//TaxonX//DTD Taxonomic Treatment Publishing DTD v0 20100105//EN" "tax-treatment-NSO.dtd">
<tp:taxon-treatment xmlns:tp="http://www.plazi.org/taxpub"><tp:treatment-meta><kwd-group><label>Taxon classification</label><kwd><named-content xmlns:xlink="http://www.w3.org/1999/xlink" content-type="kingdom">Animalia</named-content></kwd><kwd><named-content xmlns:xlink="http://www.w3.org/1999/xlink" content-type="order">Cycloneritimorpha</named-content></kwd><kwd><named-content xmlns:xlink="http://www.w3.org/1999/xlink" content-type="family">Neritidae</named-content></kwd></kwd-group><mixed-citation publication-type="journal"><person-group><name><surname>Neubauer</surname><given-names>Thomas A.</given-names></name><name><surname>van de Velde</surname><given-names>Sabrina</given-names></name><name><surname>Yanina</surname><given-names>Tamara</given-names></name><name><surname>Wesselingh</surname><given-names>Frank P.</given-names></name></person-group><article-title>A late Pleistocene gastropod fauna from the northern Caspian Sea with implications for Pontocaspian gastropod taxonomy</article-title><source>Zookeys</source><day>4</day><month>7</month><year>2018</year><volume>2018</volume><issue>770</issue><fpage>43</fpage><lpage>103</lpage><pub-id pub-id-type="doi">10.3897/zookeys.770.25365</pub-id></mixed-citation></tp:treatment-meta><tp:nomenclature><tp:taxon-name>
                        <tp:taxon-name-part taxon-name-part-type="genus" reg="Theodoxus">Theodoxus</tp:taxon-name-part>
                        <tp:taxon-name-part taxon-name-part-type="species" reg="pallasi">pallasi</tp:taxon-name-part>
                      </tp:taxon-name><tp:taxon-authority>Lindholm, 1924</tp:taxon-authority><xref ref-type="fig" rid="F4">Fig. 4A–F</xref><tp:nomenclature-citation-list><tp:nomenclature-citation><tp:taxon-name>
                        <tp:taxon-name-part taxon-name-part-type="genus" reg="Theodoxus"/><tp:taxon-name-part taxon-name-part-type="species" reg="pallasi"/></tp:taxon-name><comment>1838 <tp:taxon-name><tp:taxon-name-part taxon-name-part-type="genus" reg="Neritina">Neritina</tp:taxon-name-part> <tp:taxon-name-part taxon-name-part-type="species" reg="liturata">liturata</tp:taxon-name-part></tp:taxon-name> m. Eichwald: 156–157 [non <tp:taxon-name><tp:taxon-name-part taxon-name-part-type="genus" reg="Neritina">Neritina</tp:taxon-name-part> <tp:taxon-name-part taxon-name-part-type="species" reg="liturata">liturata</tp:taxon-name-part></tp:taxon-name> Schultze, 1826]. </comment></tp:nomenclature-citation><tp:nomenclature-citation><tp:taxon-name>
                        <tp:taxon-name-part taxon-name-part-type="genus" reg="Theodoxus"/><tp:taxon-name-part taxon-name-part-type="species" reg="pallasi"/></tp:taxon-name><comment>1841 <tp:taxon-name><tp:taxon-name-part taxon-name-part-type="genus" reg="Neritina">Neritina</tp:taxon-name-part> <tp:taxon-name-part taxon-name-part-type="species" reg="liturata">liturata</tp:taxon-name-part></tp:taxon-name> m. – Eichwald: 258–260, pl. 38, figs 18–19 [non Schultze, 1826]. </comment></tp:nomenclature-citation><tp:nomenclature-citation><tp:taxon-name>
                        <tp:taxon-name-part taxon-name-part-type="genus" reg="Theodoxus"/><tp:taxon-name-part taxon-name-part-type="species" reg="pallasi"/></tp:taxon-name><comment>1855 <tp:taxon-name><tp:taxon-name-part taxon-name-part-type="genus" reg="Neritina">Neritina</tp:taxon-name-part> <tp:taxon-name-part taxon-name-part-type="species" reg="liturata">liturata</tp:taxon-name-part></tp:taxon-name> m. – Eichwald: 307–308 [non Schultze, 1826]. </comment></tp:nomenclature-citation><tp:nomenclature-citation><tp:taxon-name><tp:taxon-name-part taxon-name-part-type="genus" reg="Theodoxus"/><tp:taxon-name-part taxon-name-part-type="species" reg="pallasi"/></tp:taxon-name><comment>1887 <tp:taxon-name><tp:taxon-name-part taxon-name-part-type="genus" reg="Neritina">Neritina</tp:taxon-name-part> <tp:taxon-name-part taxon-name-part-type="species" reg="liturata">liturata</tp:taxon-name-part></tp:taxon-name> Eichw. sp. – W. Dybowski: 56–60 [non Schultze, 1826]. </comment></tp:nomenclature-citation><tp:nomenclature-citation><tp:taxon-name>
                        <tp:taxon-name-part taxon-name-part-type="genus" reg="Theodoxus"/><tp:taxon-name-part taxon-name-part-type="species" reg="pallasi"/></tp:taxon-name><comment>1888 [<tp:taxon-name><tp:taxon-name-part taxon-name-part-type="genus" reg="Neritina">Neritina</tp:taxon-name-part></tp:taxon-name>] <tp:taxon-name><tp:taxon-name-part taxon-name-part-type="genus" reg="Neritina"/><tp:taxon-name-part taxon-name-part-type="species" reg="liturata">liturata</tp:taxon-name-part></tp:taxon-name> Eichw. – W. Dybowski: 79, pl. 2, fig. 10 [non Schultze, 1826]. </comment></tp:nomenclature-citation><tp:nomenclature-citation><tp:taxon-name>
                        <tp:taxon-name-part taxon-name-part-type="genus" reg="Theodoxus"/><tp:taxon-name-part taxon-name-part-type="species" reg="pallasi"/></tp:taxon-name><comment>* 1924 <tp:taxon-name><tp:taxon-name-part taxon-name-part-type="genus" reg="Theodoxus">Theodoxus</tp:taxon-name-part> <tp:taxon-name-part taxon-name-part-type="species" reg="pallasi">pallasi</tp:taxon-name-part></tp:taxon-name> nom. nov.; Lindholm: 33, 34. </comment></tp:nomenclature-citation><tp:nomenclature-citation><tp:taxon-name>
                        <tp:taxon-name-part taxon-name-part-type="genus" reg="Theodoxus"/><tp:taxon-name-part taxon-name-part-type="species" reg="pallasi"/></tp:taxon-name><comment>1952 <tp:taxon-name><tp:taxon-name-part taxon-name-part-type="genus" reg="Theodoxus">Theodoxus</tp:taxon-name-part> <tp:taxon-name-part taxon-name-part-type="species" reg="pallasi">pallasi</tp:taxon-name-part></tp:taxon-name> Lindh. – Zhadin: 208–209, fig. 124. </comment></tp:nomenclature-citation><tp:nomenclature-citation><tp:taxon-name>
                        <tp:taxon-name-part taxon-name-part-type="genus" reg="Theodoxus"/><tp:taxon-name-part taxon-name-part-type="species" reg="pallasi"/></tp:taxon-name><comment>1969 <tp:taxon-name><tp:taxon-name-part taxon-name-part-type="genus" reg="Theodoxus">Theodoxus</tp:taxon-name-part> <tp:taxon-name-part taxon-name-part-type="species" reg="pallasi">pallasi</tp:taxon-name-part></tp:taxon-name> Ldh. – Logvinenko &amp; Starobogatov: 343, pl. 5, figs 5–6, textfig. 356. </comment></tp:nomenclature-citation><tp:nomenclature-citation><tp:taxon-name>
                        <tp:taxon-name-part taxon-name-part-type="genus" reg="Theodoxus"/><tp:taxon-name-part taxon-name-part-type="species" reg="pallasi"/></tp:taxon-name><comment>1994 <tp:taxon-name><tp:taxon-name-part taxon-name-part-type="genus" reg="Theodoxus">Theodoxus</tp:taxon-name-part> <tp:taxon-name-part taxon-name-part-type="species" reg="atrachanicus">atrachanicus</tp:taxon-name-part></tp:taxon-name> Starobogatov in Starobogatov et al.: 8–9, fig. 1 (1–2). </comment></tp:nomenclature-citation><tp:nomenclature-citation><tp:taxon-name>
                        <tp:taxon-name-part taxon-name-part-type="genus" reg="Theodoxus"/><tp:taxon-name-part taxon-name-part-type="species" reg="pallasi"/></tp:taxon-name><comment>1994 <italic>Th.</italic>[<italic>eodoxus</italic>] <italic>pallasi</italic> Ldn. – Starobogatov et al.: 8–9, fig. 1 (3–4). </comment></tp:nomenclature-citation><tp:nomenclature-citation><tp:taxon-name>
                        <tp:taxon-name-part taxon-name-part-type="genus" reg="Theodoxus"/><tp:taxon-name-part taxon-name-part-type="species" reg="pallasi"/></tp:taxon-name><comment>2006 <tp:taxon-name><tp:taxon-name-part taxon-name-part-type="genus" reg="Theodoxus">Theodoxus</tp:taxon-name-part> <tp:taxon-name-part taxon-name-part-type="species" reg="pallasi">pallasi</tp:taxon-name-part></tp:taxon-name> Lindholm, 1924. – Kantor &amp; Sysoev: 45, pl. 20, fig. C. </comment></tp:nomenclature-citation><tp:nomenclature-citation><tp:taxon-name>
                        <tp:taxon-name-part taxon-name-part-type="genus" reg="Theodoxus"/><tp:taxon-name-part taxon-name-part-type="species" reg="pallasi"/></tp:taxon-name><comment>2006 <tp:taxon-name><tp:taxon-name-part taxon-name-part-type="genus" reg="Theodoxus">Theodoxus</tp:taxon-name-part> <tp:taxon-name-part taxon-name-part-type="species" reg="atrachanicus">atrachanicus</tp:taxon-name-part></tp:taxon-name> Starobogatov in <xref ref-type="bibr" rid="B103">Starobogatov et al. 1994</xref>. – Kantor &amp; Sysoev: 44, pl. 21, fig. C </comment></tp:nomenclature-citation><tp:nomenclature-citation><tp:taxon-name>
                        <tp:taxon-name-part taxon-name-part-type="genus" reg="Theodoxus"/><tp:taxon-name-part taxon-name-part-type="species" reg="pallasi"/></tp:taxon-name><comment>2009 <tp:taxon-name><tp:taxon-name-part taxon-name-part-type="genus" reg="Theodoxus">Theodoxus</tp:taxon-name-part> <tp:taxon-name-part taxon-name-part-type="species" reg="pallasi">pallasi</tp:taxon-name-part></tp:taxon-name> Lindholm, 1924. – Filippov &amp; Riedel: 70, 72, 74, 76, figs 4g–i. </comment></tp:nomenclature-citation><tp:nomenclature-citation><tp:taxon-name>
                        <tp:taxon-name-part taxon-name-part-type="genus" reg="Theodoxus"/><tp:taxon-name-part taxon-name-part-type="species" reg="pallasi"/></tp:taxon-name><comment>2011 <tp:taxon-name><tp:taxon-name-part taxon-name-part-type="genus" reg="Theodoxus">Theodoxus</tp:taxon-name-part> <tp:taxon-name-part taxon-name-part-type="species" reg="astrachanicus">astrachanicus</tp:taxon-name-part></tp:taxon-name> Starobogatov in Starobogatov, Filchakov, Antonova et Pirogov, 1994. – Anistratenko et al.: 54–55, fig. 1 (6). </comment></tp:nomenclature-citation><tp:nomenclature-citation><tp:taxon-name>
                        <tp:taxon-name-part taxon-name-part-type="genus" reg="Theodoxus"/><tp:taxon-name-part taxon-name-part-type="species" reg="pallasi"/></tp:taxon-name><comment>2012 <tp:taxon-name><tp:taxon-name-part taxon-name-part-type="genus" reg="Theodoxus">Theodoxus</tp:taxon-name-part> <tp:taxon-name-part taxon-name-part-type="species" reg="pallasi">pallasi</tp:taxon-name-part></tp:taxon-name> Lindholm, 1924. – Welter-Schultes: 29, unnumbered textfig. </comment></tp:nomenclature-citation><tp:nomenclature-citation><tp:taxon-name>
                        <tp:taxon-name-part taxon-name-part-type="genus" reg="Theodoxus"/><tp:taxon-name-part taxon-name-part-type="species" reg="pallasi"/></tp:taxon-name><comment>2016 <tp:taxon-name><tp:taxon-name-part taxon-name-part-type="genus" reg="Theodoxus">Theodoxus</tp:taxon-name-part> (<tp:taxon-name-part taxon-name-part-type="subgenus" reg="Theodoxus">Theodoxus</tp:taxon-name-part>) <tp:taxon-name-part taxon-name-part-type="species" reg="astrachanicus">astrachanicus</tp:taxon-name-part></tp:taxon-name> Starobogatov in <xref ref-type="bibr" rid="B103">Starobogatov et al. 1994</xref>. – Vinarski &amp; Kantor: 155–156. </comment></tp:nomenclature-citation><tp:nomenclature-citation><tp:taxon-name>
                        <tp:taxon-name-part taxon-name-part-type="genus" reg="Theodoxus"/><tp:taxon-name-part taxon-name-part-type="species" reg="pallasi"/></tp:taxon-name><comment>2016 <tp:taxon-name><tp:taxon-name-part taxon-name-part-type="genus" reg="Theodoxus">Theodoxus</tp:taxon-name-part> (<tp:taxon-name-part taxon-name-part-type="subgenus" reg="Theodoxus">Theodoxus</tp:taxon-name-part>) <tp:taxon-name-part taxon-name-part-type="species" reg="pallasi">pallasi</tp:taxon-name-part></tp:taxon-name> (Lindholm, 1924). – Vinarski &amp; Kantor: 156–157. </comment></tp:nomenclature-citation><tp:nomenclature-citation><tp:taxon-name>
                        <tp:taxon-name-part taxon-name-part-type="genus" reg="Theodoxus"/><tp:taxon-name-part taxon-name-part-type="species" reg="pallasi"/></tp:taxon-name><comment>2017 <tp:taxon-name><tp:taxon-name-part taxon-name-part-type="genus" reg="Theodoxus">Theodoxus</tp:taxon-name-part> <tp:taxon-name-part taxon-name-part-type="species" reg="pallasi">pallasi</tp:taxon-name-part></tp:taxon-name> Lindholm, 1924. – Anistratenko et al.: 221, figs 4, 7, 10, 11 [cum syn.]. </comment></tp:nomenclature-citation></tp:nomenclature-citation-list></tp:nomenclature><tp:treatment-sec sec-type="material" id="SECID0EYHAE"><title>Material.</title><p>294 specimens (<abbrev xmlns:xlink="http://www.w3.org/1999/xlink" content-type="institution" xlink:title="Naturalis Biodiversity Center, Leiden, The Netherlands" id="ABBRID0E5HAE" xlink:type="simple">RGM</abbrev> 1309841, <abbrev xmlns:xlink="http://www.w3.org/1999/xlink" content-type="institution" xlink:title="Naturalis Biodiversity Center, Leiden, The Netherlands" id="ABBRID0EDIAE" xlink:type="simple">RGM</abbrev> 1309843, <abbrev xmlns:xlink="http://www.w3.org/1999/xlink" content-type="institution" xlink:title="Naturalis Biodiversity Center, Leiden, The Netherlands" id="ABBRID0EIIAE" xlink:type="simple">RGM</abbrev> 1310190–1310193, LV 201510).</p></tp:treatment-sec><tp:treatment-sec sec-type="type material" id="SECID0ENIAE"><title>Type material.</title><p>Lectotype: <abbrev xmlns:xlink="http://www.w3.org/1999/xlink" content-type="institution" xlink:title="Zoological Institute of the Russian Academy of Sciences, St. Petersburg, Russia" id="ABBRID0ETIAE" xlink:type="simple">ZIN</abbrev> 54547/63, designated by <xref ref-type="bibr" rid="B103">Starobogatov et al. (1994)</xref>.</p></tp:treatment-sec><tp:treatment-sec sec-type="type locality" id="SECID0E3IAE"><title>Type locality.</title><p>“Inter Fucos littoris Derbendensis viva” (living among algae on the shores of Derbent), Dagestan, Russia.</p></tp:treatment-sec><tp:treatment-sec sec-type="description" id="SECID0EBJAE"><title>Dimensions.</title><p>5.95 × 6.62 × 4.81 mm (<abbrev xmlns:xlink="http://www.w3.org/1999/xlink" content-type="institution" xlink:title="Naturalis Biodiversity Center, Leiden, The Netherlands" id="ABBRID0EHJAE" xlink:type="simple">RGM</abbrev> 1310191, Fig. <xref ref-type="fig" rid="F4">4A–C</xref>); 4.52 × 5.59 × 4.05 mm (LV 201510, Fig. <xref ref-type="fig" rid="F4">4D–F</xref>); 6.62 × 7.31 × 5.30 mm (<abbrev xmlns:xlink="http://www.w3.org/1999/xlink" content-type="institution" xlink:title="Naturalis Biodiversity Center, Leiden, The Netherlands" id="ABBRID0EUJAE" xlink:type="simple">RGM</abbrev> 1310192, Fig. <xref ref-type="fig" rid="F4">4I</xref>); 6.63 × 7.53 × 4.99 mm (<abbrev xmlns:xlink="http://www.w3.org/1999/xlink" content-type="institution" xlink:title="Naturalis Biodiversity Center, Leiden, The Netherlands" id="ABBRID0E4JAE" xlink:type="simple">RGM</abbrev> 1310190).</p><fig id="F4" position="float" orientation="portrait"><label>Figure 4.</label><caption><p>
                            <tp:taxon-name>
                              <tp:taxon-name-part taxon-name-part-type="family">Neritidae</tp:taxon-name-part>
                            </tp:taxon-name>. <bold>A–C</bold> <italic><tp:taxon-name><tp:taxon-name-part taxon-name-part-type="genus" reg="Theodoxus">Theodoxus</tp:taxon-name-part> <tp:taxon-name-part taxon-name-part-type="species" reg="pallasi">pallasi</tp:taxon-name-part></tp:taxon-name></italic> Lindholm, 1924, <abbrev xmlns:xlink="http://www.w3.org/1999/xlink" content-type="institution" xlink:title="Naturalis Biodiversity Center, Leiden, The Netherlands" id="ABBRID0E5KAE" xlink:type="simple">RGM</abbrev> 1310191 <bold>D–F</bold> <italic><tp:taxon-name><tp:taxon-name-part taxon-name-part-type="genus" reg="Theodoxus">T.</tp:taxon-name-part> <tp:taxon-name-part taxon-name-part-type="species" reg="pallasi">pallasi</tp:taxon-name-part></tp:taxon-name></italic>, LV 201510 <bold>G, H</bold> <italic><tp:taxon-name><tp:taxon-name-part taxon-name-part-type="genus" reg="Theodoxus">T.</tp:taxon-name-part> <tp:taxon-name-part taxon-name-part-type="species" reg="pallasi">pallasi</tp:taxon-name-part></tp:taxon-name></italic>, <abbrev xmlns:xlink="http://www.w3.org/1999/xlink" content-type="institution" xlink:title="Naturalis Biodiversity Center, Leiden, The Netherlands" id="ABBRID0E4LAE" xlink:type="simple">RGM</abbrev> 1309843 <bold>I</bold> <italic><tp:taxon-name><tp:taxon-name-part taxon-name-part-type="genus" reg="Theodoxus">T.</tp:taxon-name-part> <tp:taxon-name-part taxon-name-part-type="species" reg="pallasi">pallasi</tp:taxon-name-part></tp:taxon-name></italic>, <abbrev xmlns:xlink="http://www.w3.org/1999/xlink" content-type="institution" xlink:title="Naturalis Biodiversity Center, Leiden, The Netherlands" id="ABBRID0EPMAE" xlink:type="simple">RGM</abbrev> 1310192.</p></caption><graphic xmlns:xlink="http://www.w3.org/1999/xlink" xlink:href="zookeys-770-043-g004.jpg" position="float" orientation="portrait" xlink:type="simple" id="oo_214767.jpg"/></fig></tp:treatment-sec><tp:treatment-sec sec-type="description" id="SECID0EZMAE"><title>Description.</title><p>Near globular shell with up to 2.7 whorls. Protoconch consists of about half a whorl; diameter of about 570 µm; nucleus measures ca. 250 µm in diameter; surface mostly corroded; <abbrev xmlns:xlink="http://www.w3.org/1999/xlink" xlink:title="protoconch/teleoconc" id="ABBRID0E6MAE" xlink:type="simple">P/T</abbrev> transition indistinct, marked by onset of growth lines. Apex weakly raised. Last whorl passes from upper suture over weakly inclined ramp with shallow concavity into broadly, regularly rounded flank that is near semicircular in profile; relative length of ramp increases with ontogeny. Aperture inclined, regularly semicircular. Callus moderately thickened, glossy, edentate; right margin bulging, symmetrically sinuate, with near straight-sided lower and upper thirds and broad, shallow indentation in central third; left margin extends sinuate over base of penultimate whorl, with small adapical indentation, formed by slightly protruding peristome margin. Peristome sharply edged throughout ontogeny from adapical tip to where it passes into callus margin at base of penultimate whorl. Adapically, peristome margin forms steep crest towards callus, sometimes accompanied by thin, shallow furrow at the transition. Color pattern already starts on early teleoconch as widely spaced, dark yellow to brown curved lines, which pass into slightly irregular zigzag lines with partly dichotomizing branches on last whorl; line width, density, amplitude, color and raggedness varies among specimens and partly within the same individual.</p></tp:treatment-sec><tp:treatment-sec sec-type="discussion" id="SECID0EFNAE"><title>Discussion.</title><p>The regular, widely spaced zigzag pattern is characteristic of the species. Comparable patterns occur in <italic><tp:taxon-name><tp:taxon-name-part taxon-name-part-type="genus" reg="Theodoxus">T.</tp:taxon-name-part> <tp:taxon-name-part taxon-name-part-type="species" reg="danubialis">danubialis</tp:taxon-name-part></tp:taxon-name></italic> (Pfeiffer, 1828) and occasionally in <italic><tp:taxon-name><tp:taxon-name-part taxon-name-part-type="genus" reg="Theodoxus">T.</tp:taxon-name-part> <tp:taxon-name-part taxon-name-part-type="species" reg="fluviatilis">fluviatilis</tp:taxon-name-part></tp:taxon-name></italic> (Linnaeus, 1758), but in these species lines are finer and more closely spaced. They furthermore differ in their less elongated shells. Similarly, <italic><tp:taxon-name><tp:taxon-name-part taxon-name-part-type="genus" reg="Theodoxus">T.</tp:taxon-name-part> <tp:taxon-name-part taxon-name-part-type="species" reg="euxinus">euxinus</tp:taxon-name-part></tp:taxon-name></italic> (Clessin, 1886) from the Black Sea is more globular and shows a much denser and finer color pattern (<xref ref-type="bibr" rid="B58">Kantor and Sysoev 2006</xref>, <xref ref-type="bibr" rid="B124">Welter-Schultes 2012</xref>). <italic><tp:taxon-name><tp:taxon-name-part taxon-name-part-type="genus" reg="Theodoxus">Theodoxus</tp:taxon-name-part> <tp:taxon-name-part taxon-name-part-type="species" reg="schultzii">schultzii</tp:taxon-name-part></tp:taxon-name></italic> (Grimm, 1877) has traditionally been distinguished from <italic><tp:taxon-name><tp:taxon-name-part taxon-name-part-type="genus" reg="Theodoxus">T.</tp:taxon-name-part> <tp:taxon-name-part taxon-name-part-type="species" reg="pallasi">pallasi</tp:taxon-name-part></tp:taxon-name></italic> by its rounder shell and the massively expanded aperture (<xref ref-type="bibr" rid="B135">Zettler 2007</xref>). Currently, the whole group is under study using genetic data. Preliminary results suggest that both <italic><tp:taxon-name><tp:taxon-name-part taxon-name-part-type="genus" reg="Theodoxus">T.</tp:taxon-name-part> <tp:taxon-name-part taxon-name-part-type="species" reg="pallasi">pallasi</tp:taxon-name-part></tp:taxon-name></italic> and <italic><tp:taxon-name><tp:taxon-name-part taxon-name-part-type="genus" reg="Theodoxus">T.</tp:taxon-name-part> <tp:taxon-name-part taxon-name-part-type="species" reg="schultzii">schultzii</tp:taxon-name-part></tp:taxon-name></italic> may be grouped with the Armenian species <italic><tp:taxon-name><tp:taxon-name-part taxon-name-part-type="genus" reg="Theodoxus">T.</tp:taxon-name-part> <tp:taxon-name-part taxon-name-part-type="species" reg="major">major</tp:taxon-name-part></tp:taxon-name></italic> Issel, 1865, and possibly a major name change for <italic><tp:taxon-name><tp:taxon-name-part taxon-name-part-type="genus" reg="Theodoxus">T.</tp:taxon-name-part> <tp:taxon-name-part taxon-name-part-type="species" reg="pallasi">pallasi</tp:taxon-name-part></tp:taxon-name></italic> is due (A.F. Sands, pers. commun. 05/2018).</p><p>
                        <italic><tp:taxon-name><tp:taxon-name-part taxon-name-part-type="genus" reg="Theodoxus">Theodoxus</tp:taxon-name-part> <tp:taxon-name-part taxon-name-part-type="species" reg="astrachanicus">astrachanicus</tp:taxon-name-part></tp:taxon-name></italic> Starobogatov in <xref ref-type="bibr" rid="B103">Starobogatov et al. 1994</xref> from the Azov Sea and Volga delta is claimed to differ from <italic><tp:taxon-name><tp:taxon-name-part taxon-name-part-type="genus" reg="Theodoxus">T.</tp:taxon-name-part> <tp:taxon-name-part taxon-name-part-type="species" reg="pallasi">pallasi</tp:taxon-name-part></tp:taxon-name></italic> in size and rate of whorl expansion (<xref ref-type="bibr" rid="B103">Starobogatov et al. 1994</xref>). However, both species correspond well in terms of shell shape and, in particular, the typical zigzag pattern (see also <xref ref-type="bibr" rid="B58">Kantor and Sysoev 2006</xref>). We therefore agree with <xref ref-type="bibr" rid="B11">Anistratenko et al. (2017)</xref> to treat <italic><tp:taxon-name><tp:taxon-name-part taxon-name-part-type="genus" reg="Theodoxus">T.</tp:taxon-name-part> <tp:taxon-name-part taxon-name-part-type="species" reg="astrachanicus">astrachanicus</tp:taxon-name-part></tp:taxon-name></italic> as a junior synonym of <italic><tp:taxon-name><tp:taxon-name-part taxon-name-part-type="genus" reg="Theodoxus">T.</tp:taxon-name-part> <tp:taxon-name-part taxon-name-part-type="species" reg="pallasi">pallasi</tp:taxon-name-part></tp:taxon-name></italic>.</p></tp:treatment-sec><tp:treatment-sec sec-type="distribution" id="SECID0EWSAE"><title>Distribution.</title><p>Presently living in the Caspian Sea, the Sea of Azov and the Aral Sea; records from Armenia and the Ural River need confirmation (<xref ref-type="bibr" rid="B11">Anistratenko et al. 2017</xref>). In the Pleistocene, the species also dwelled in river deltas entering the Black Sea, where it probably became extinct during the Neoeuxinian/late Pleistocene (<xref ref-type="bibr" rid="B11">Anistratenko et al. 2017</xref>).</p></tp:treatment-sec><ref-list><ref id="B103"><mixed-citation xmlns:xlink="http://www.w3.org/1999/xlink" xlink:type="simple">
          <person-group><name name-style="western"><surname>Starobogatov</surname><given-names>YaI</given-names></name><name name-style="western"><surname>Filchakov</surname><given-names>VA</given-names></name><name name-style="western"><surname>Antonova</surname><given-names>LA</given-names></name><name name-style="western"><surname>Pirogov</surname><given-names>VV</given-names></name></person-group> (<year>1994</year>) Novyye dannyye o mollyuskakh i vysshikh rakoobraznykh delty Volgi. Vestnik Zoologii 4–5: 8–12.</mixed-citation></ref><ref id="B58"><mixed-citation xmlns:xlink="http://www.w3.org/1999/xlink" xlink:type="simple">
          <person-group><name name-style="western"><surname>Kantor</surname><given-names>YuI</given-names></name><name name-style="western"><surname>Sysoev</surname><given-names>AV</given-names></name></person-group> (<year>2006</year>) <source>Morskiye i solonovatovodnyye bryukhonogiye mollyuski Rossii i sopredel’nykh stran: illyustrirovannyy katalog.</source> <publisher-name>KMK Scientific Press</publisher-name>, <publisher-loc>Moscow</publisher-loc>, <size units="page">372 pp</size>., 140 pls.</mixed-citation></ref><ref id="B124"><mixed-citation xmlns:xlink="http://www.w3.org/1999/xlink" xlink:type="simple">
          <person-group><name name-style="western"><surname>Welter-Schultes</surname><given-names>FW</given-names></name></person-group> (<year>2012</year>) <source>European non-marine molluscs, a guide for species identification.</source> <publisher-name>Planet Poster Editions</publisher-name>, <publisher-loc>Göttingen</publisher-loc>, <size units="page">679 pp</size>.</mixed-citation></ref><ref id="B135"><mixed-citation xmlns:xlink="http://www.w3.org/1999/xlink" xlink:type="simple">
          <person-group><name name-style="western"><surname>Zettler</surname><given-names>ML</given-names></name></person-group> (<year>2007</year>) <article-title>A redescription of <italic><tp:taxon-name><tp:taxon-name-part taxon-name-part-type="genus">Theodoxus</tp:taxon-name-part> <tp:taxon-name-part taxon-name-part-type="species">schultzii</tp:taxon-name-part></tp:taxon-name></italic> (Grimm, 1877), an endemic neritid gastropod of the Caspian Sea.</article-title> <source>Journal of Conchology</source> <volume>39</volume>(<issue>3</issue>): <fpage>245</fpage>–<lpage>251</lpage>.</mixed-citation></ref><ref id="B11"><mixed-citation xmlns:xlink="http://www.w3.org/1999/xlink" xlink:type="simple">
          <person-group><name name-style="western"><surname>Anistratenko</surname><given-names>VV</given-names></name><name name-style="western"><surname>Zettler</surname><given-names>ML</given-names></name><name name-style="western"><surname>Anistratenko</surname><given-names>OY</given-names></name></person-group> (<year>2017</year>) <article-title>On the taxonomic relationship between <italic><tp:taxon-name><tp:taxon-name-part taxon-name-part-type="genus">Theodoxus</tp:taxon-name-part> <tp:taxon-name-part taxon-name-part-type="species">pallasi</tp:taxon-name-part></tp:taxon-name></italic> and <italic><tp:taxon-name><tp:taxon-name-part taxon-name-part-type="genus">T.</tp:taxon-name-part> <tp:taxon-name-part taxon-name-part-type="species">astrachanicus</tp:taxon-name-part></tp:taxon-name></italic> (<tp:taxon-name><tp:taxon-name-part taxon-name-part-type="class">Gastropoda</tp:taxon-name-part></tp:taxon-name>: <tp:taxon-name><tp:taxon-name-part taxon-name-part-type="family">Neritidae</tp:taxon-name-part></tp:taxon-name>) from the Ponto-Caspian region.</article-title> <source>Archiv für Molluskenkunde</source> <volume>146</volume>(<issue>2</issue>): <fpage>213</fpage>–<lpage>226</lpage>. <ext-link xlink:type="simple" ext-link-type="doi" xlink:href="10.1127/arch.moll/146/213-226">https://doi.org/10.1127/arch.moll/146/213-226</ext-link></mixed-citation></ref></ref-list></tp:taxon-treatment>
