# Supplementary material for: A late Pleistocene gastropod fauna from the northern Caspian Sea with implications for Pontocaspian gastropod taxonomy
Source: Zookeys. 2018 Jul 4;(770):43–103. doi: 10.3897/zookeys.770.25365 (PMC6041354; doi:10.3897/zookeys.770.25365)
Supplement: XML Treatment for Caspiinae [file zookeys.770.25365-treatment3.xml]

<!DOCTYPE tp:taxon-treatment
  PUBLIC "-//TaxonX//DTD Taxonomic Treatment Publishing DTD v0 20100105//EN" "tax-treatment-NSO.dtd">
<tp:taxon-treatment xmlns:tp="http://www.plazi.org/taxpub"><tp:treatment-meta><kwd-group><label>Taxon classification</label><kwd><named-content xmlns:xlink="http://www.w3.org/1999/xlink" content-type="kingdom">Animalia</named-content></kwd><kwd><named-content xmlns:xlink="http://www.w3.org/1999/xlink" content-type="order">Littorinimorpha</named-content></kwd><kwd><named-content xmlns:xlink="http://www.w3.org/1999/xlink" content-type="family">Hydrobiidae</named-content></kwd></kwd-group><mixed-citation publication-type="journal"><person-group><name><surname>Neubauer</surname><given-names>Thomas A.</given-names></name><name><surname>van de Velde</surname><given-names>Sabrina</given-names></name><name><surname>Yanina</surname><given-names>Tamara</given-names></name><name><surname>Wesselingh</surname><given-names>Frank P.</given-names></name></person-group><article-title>A late Pleistocene gastropod fauna from the northern Caspian Sea with implications for Pontocaspian gastropod taxonomy</article-title><source>Zookeys</source><day>4</day><month>7</month><year>2018</year><volume>2018</volume><issue>770</issue><fpage>43</fpage><lpage>103</lpage><pub-id pub-id-type="doi">10.3897/zookeys.770.25365</pub-id></mixed-citation></tp:treatment-meta><tp:nomenclature><label>Subfamily</label><tp:taxon-name>
                      <tp:taxon-name-part taxon-name-part-type="subfamily">Caspiinae</tp:taxon-name-part>
                    </tp:taxon-name><tp:taxon-authority>B. Dybowski, 1913</tp:taxon-authority></tp:nomenclature><tp:treatment-sec sec-type="discussion" id="SECID0ELVAE"><title>Discussion.</title><p>The genus <italic><tp:taxon-name><tp:taxon-name-part taxon-name-part-type="genus" reg="Caspia">Caspia</tp:taxon-name-part></tp:taxon-name></italic> has been widely used for species with small ovoid shells, occasionally with spiral or reticulate teleoconch sculpture. Based on the expression of sculpture, some authors have divided the species among the (sub)genera <italic><tp:taxon-name><tp:taxon-name-part taxon-name-part-type="genus" reg="Caspia">Caspia</tp:taxon-name-part></tp:taxon-name></italic> s.s., with a single spiral line below the suture, and <italic><tp:taxon-name><tp:taxon-name-part taxon-name-part-type="genus" reg="Clathrocaspia">Clathrocaspia</tp:taxon-name-part></tp:taxon-name></italic> Lindholm, 1930, exposing a reticulate pattern (e.g., <xref ref-type="bibr" rid="B10">Anistratenko and Prisyazhniuk 1992</xref>, <xref ref-type="bibr" rid="B8">Anistratenko 2013</xref>, <xref ref-type="bibr" rid="B14">Boeters et al. 2015</xref>, <xref ref-type="bibr" rid="B20">Büyükmeriç and Wesselingh 2018</xref>). Species lacking teleoconch sculpture were grouped under the new taxon <italic><tp:taxon-name><tp:taxon-name-part taxon-name-part-type="genus" reg="Ulskia">Ulskia</tp:taxon-name-part></tp:taxon-name></italic> by <xref ref-type="bibr" rid="B70">Logvinenko and Starobogatov (1969)</xref>. While those authors considered it a subgenus of <italic><tp:taxon-name><tp:taxon-name-part taxon-name-part-type="genus" reg="Pyrgula">Pyrgula</tp:taxon-name-part></tp:taxon-name></italic>, W. Dybowski (1887) originally treated its type species (<italic><tp:taxon-name><tp:taxon-name-part taxon-name-part-type="genus" reg="Caspia">Caspia</tp:taxon-name-part> <tp:taxon-name-part taxon-name-part-type="species" reg="ulskii">ulskii</tp:taxon-name-part></tp:taxon-name></italic> Clessin &amp; W. Dybowski in W. Dybowski, 1887, see below) as a sculpture-less form of <italic><tp:taxon-name><tp:taxon-name-part taxon-name-part-type="genus" reg="Caspia">Caspia</tp:taxon-name-part></tp:taxon-name></italic>.</p><p>
                      <italic><tp:taxon-name><tp:taxon-name-part taxon-name-part-type="genus" reg="Ulskia">Ulskia</tp:taxon-name-part> <tp:taxon-name-part taxon-name-part-type="species" reg="ulskii">ulskii</tp:taxon-name-part></tp:taxon-name></italic> is available in the present material, and we have investigated the type species of <italic><tp:taxon-name><tp:taxon-name-part taxon-name-part-type="genus" reg="Clathrocaspia">Clathrocaspia</tp:taxon-name-part></tp:taxon-name></italic> (<italic><tp:taxon-name><tp:taxon-name-part taxon-name-part-type="genus" reg="Caspia">Caspia</tp:taxon-name-part> <tp:taxon-name-part taxon-name-part-type="species" reg="pallasii">pallasii</tp:taxon-name-part></tp:taxon-name></italic> Clessin &amp; W. Dybowski in W. Dybowski, 1887) obtained from Holocene deposits of the northern and southern Caspian Sea. However, the type species of <italic><tp:taxon-name><tp:taxon-name-part taxon-name-part-type="genus" reg="Caspia">Caspia</tp:taxon-name-part></tp:taxon-name></italic>, <italic><tp:taxon-name><tp:taxon-name-part taxon-name-part-type="genus" reg="Caspia">Caspia</tp:taxon-name-part> <tp:taxon-name-part taxon-name-part-type="species" reg="baerii">baerii</tp:taxon-name-part></tp:taxon-name></italic> Clessin &amp; W. Dybowski in W. Dybowski, 1887, is unknown to us. The original description suggests that it is similar to <italic><tp:taxon-name><tp:taxon-name-part taxon-name-part-type="genus" reg="Ulskia">Ulskia</tp:taxon-name-part></tp:taxon-name></italic> and <italic><tp:taxon-name><tp:taxon-name-part taxon-name-part-type="genus" reg="Clathrocaspia">Clathrocaspia</tp:taxon-name-part></tp:taxon-name></italic> in terms of size and shape, yet to differ in the presence of a single line below to suture, demarcating a narrow subsutural ramp. All three genera are probably closely related, which is also suggested by the similar protoconchs of <italic><tp:taxon-name><tp:taxon-name-part taxon-name-part-type="genus" reg="Ulskia">Ulskia</tp:taxon-name-part></tp:taxon-name></italic> and <italic><tp:taxon-name><tp:taxon-name-part taxon-name-part-type="genus" reg="Clathrocaspia">Clathrocaspia</tp:taxon-name-part></tp:taxon-name></italic> (pers. obs. T.A.N.). Since <italic><tp:taxon-name><tp:taxon-name-part taxon-name-part-type="genus" reg="Ulskia">Ulskia</tp:taxon-name-part></tp:taxon-name></italic> and <italic><tp:taxon-name><tp:taxon-name-part taxon-name-part-type="genus" reg="Clathrocaspia">Clathrocaspia</tp:taxon-name-part></tp:taxon-name></italic> can be easily distinguished based on the presence of sculpture, we propose to treat them as distinct genera. The status of <italic><tp:taxon-name><tp:taxon-name-part taxon-name-part-type="genus" reg="Caspia">Caspia</tp:taxon-name-part></tp:taxon-name></italic> remains doubtful until the type species is properly re-investigated.</p><p>The <italic><tp:taxon-name><tp:taxon-name-part taxon-name-part-type="genus" reg="Caspia">Caspia</tp:taxon-name-part></tp:taxon-name></italic>–<italic><tp:taxon-name><tp:taxon-name-part taxon-name-part-type="genus" reg="Clathrocaspia">Clathrocaspia</tp:taxon-name-part></tp:taxon-name></italic>–<italic><tp:taxon-name><tp:taxon-name-part taxon-name-part-type="genus" reg="Ulskia">Ulskia</tp:taxon-name-part></tp:taxon-name></italic> species group can be well delimited from the larger, elongate-conical or -ovoid <italic><tp:taxon-name><tp:taxon-name-part taxon-name-part-type="genus" reg="Turricaspia">Turricaspia</tp:taxon-name-part></tp:taxon-name></italic> auct. and <italic><tp:taxon-name><tp:taxon-name-part taxon-name-part-type="genus" reg="Pyrgula">Pyrgula</tp:taxon-name-part></tp:taxon-name></italic> auct. Moreover, unpublished molecular data suggest that the group is unrelated to <tp:taxon-name><tp:taxon-name-part taxon-name-part-type="subfamily">Pyrgulinae</tp:taxon-name-part></tp:taxon-name> (T. Wilke, pers. comm. 04/2018). We follow <xref ref-type="bibr" rid="B8">Anistratenko (2013)</xref> and <xref ref-type="bibr" rid="B15">Bouchet et al. (2017)</xref>, who listed the <tp:taxon-name><tp:taxon-name-part taxon-name-part-type="subfamily">Caspiinae</tp:taxon-name-part></tp:taxon-name> as separate subfamily.</p></tp:treatment-sec><ref-list><ref id="B10"><mixed-citation xmlns:xlink="http://www.w3.org/1999/xlink" xlink:type="simple">
          <person-group><name name-style="western"><surname>Anistratenko</surname><given-names>VV</given-names></name><name name-style="western"><surname>Prisyazhniuk</surname><given-names>VA</given-names></name></person-group> (<year>1992</year>) <article-title>Novyye dannyye o mollyuskakh golotsenovykh otlozheniy Chernogo morya na Ukraine.</article-title> <source>Vestnik Zoologii</source> <volume>5</volume>: <fpage>15</fpage>–<lpage>21</lpage>.</mixed-citation></ref><ref id="B8"><mixed-citation xmlns:xlink="http://www.w3.org/1999/xlink" xlink:type="simple">
          <person-group><name name-style="western"><surname>Anistratenko</surname><given-names>VV</given-names></name></person-group> (<year>2013</year>) <article-title>On the taxonomic status of the highly endangered Ponto-Caspian gastropod genus <italic><tp:taxon-name><tp:taxon-name-part taxon-name-part-type="genus">Caspia</tp:taxon-name-part></tp:taxon-name></italic> (<tp:taxon-name><tp:taxon-name-part taxon-name-part-type="class">Gastropoda</tp:taxon-name-part></tp:taxon-name>: <tp:taxon-name><tp:taxon-name-part taxon-name-part-type="family">Hydrobiidae</tp:taxon-name-part></tp:taxon-name>: <tp:taxon-name><tp:taxon-name-part taxon-name-part-type="subfamily">Caspiinae</tp:taxon-name-part></tp:taxon-name>).</article-title> <source>Journal of Natural History</source> <volume>47</volume>(<issue>1–2</issue>): <fpage>51</fpage>–<lpage>64</lpage>. <ext-link xlink:type="simple" ext-link-type="doi" xlink:href="10.1080/00222933.2012.742934">https://doi.org/10.1080/00222933.2012.742934</ext-link></mixed-citation></ref><ref id="B14"><mixed-citation xmlns:xlink="http://www.w3.org/1999/xlink" xlink:type="simple">
          <person-group><name name-style="western"><surname>Boeters</surname><given-names>HD</given-names></name><name name-style="western"><surname>Glöer</surname><given-names>P</given-names></name><name name-style="western"><surname>Georgiev</surname><given-names>D</given-names></name><name name-style="western"><surname>Dedov</surname><given-names>I</given-names></name></person-group> (<year>2015</year>) <article-title>A new species of <italic><tp:taxon-name><tp:taxon-name-part taxon-name-part-type="genus">Caspia</tp:taxon-name-part></tp:taxon-name></italic> Clessin et W. Dybowski, 1887 (<tp:taxon-name><tp:taxon-name-part taxon-name-part-type="class">Gastropoda</tp:taxon-name-part></tp:taxon-name>: <tp:taxon-name><tp:taxon-name-part taxon-name-part-type="superfamily">Truncatelloidea</tp:taxon-name-part></tp:taxon-name>: <tp:taxon-name><tp:taxon-name-part taxon-name-part-type="family">Hydrobiidae</tp:taxon-name-part></tp:taxon-name>) in the Danube of Bulgaria.</article-title> <source>Folia Malacologica</source> <volume>23</volume>: <fpage>177</fpage>–<lpage>186</lpage>. <ext-link xlink:type="simple" ext-link-type="doi" xlink:href="10.12657/folmal.023.014">https://doi.org/10.12657/folmal.023.014</ext-link></mixed-citation></ref><ref id="B20"><mixed-citation xmlns:xlink="http://www.w3.org/1999/xlink" xlink:type="simple">
          <person-group><name name-style="western"><surname>Büyükmeriç</surname><given-names>Y</given-names></name><name name-style="western"><surname>Wesselingh</surname><given-names>FP</given-names></name></person-group> (<year>2018</year>) New cockles (<tp:taxon-name><tp:taxon-name-part taxon-name-part-type="class">Bivalvia</tp:taxon-name-part></tp:taxon-name>: <tp:taxon-name><tp:taxon-name-part taxon-name-part-type="family">Cardiidae</tp:taxon-name-part></tp:taxon-name>: <tp:taxon-name><tp:taxon-name-part taxon-name-part-type="subfamily">Lymnocardiinae</tp:taxon-name-part></tp:taxon-name>) from Late Pleistocene Lake Karapinar (Turkey): Discovery of a Pontocaspian refuge? Quaternary International 465 (A): 37–45. <ext-link xlink:type="simple" ext-link-type="doi" xlink:href="10.1016/j.quaint.2016.03.018">https://doi.org/10.1016/j.quaint.2016.03.018</ext-link></mixed-citation></ref><ref id="B70"><mixed-citation xmlns:xlink="http://www.w3.org/1999/xlink" xlink:type="simple">
          <person-group><name name-style="western"><surname>Logvinenko</surname><given-names>BM</given-names></name><name name-style="western"><surname>Starobogatov</surname><given-names>YaI</given-names></name></person-group> (<year>1969</year>) <article-title><tp:taxon-name><tp:taxon-name-part taxon-name-part-type="phylum">Mollusca</tp:taxon-name-part></tp:taxon-name>.</article-title> In: <person-group><name name-style="western"><surname>Birshtein</surname><given-names>YaA</given-names></name><name name-style="western"><surname>Vinogradov</surname><given-names>LG</given-names></name><name name-style="western"><surname>Kondakov</surname><given-names>NN</given-names></name><name name-style="western"><surname>Kuhn</surname><given-names>MS</given-names></name><name name-style="western"><surname>Astakhova</surname><given-names>TV</given-names></name><name name-style="western"><surname>Romanova</surname><given-names>NN</given-names></name></person-group> (<role>Eds</role>) <issue-title>Atlas bespozvonochnykh Kaspiyskogo morya.</issue-title> <source>Pishchevaya Promyshlennost (Vsesoyuznyi Nauchno-issledovatel’skii Institut Morskogo Rybnogo Khozyaistva i Okeanografii), Moskva</source>, <fpage>308</fpage>–<lpage>385</lpage>.</mixed-citation></ref><ref id="B15"><mixed-citation xmlns:xlink="http://www.w3.org/1999/xlink" xlink:type="simple">
          <person-group><name name-style="western"><surname>Bouchet</surname><given-names>P</given-names></name><name name-style="western"><surname>Rocroi</surname><given-names>J-P</given-names></name><name name-style="western"><surname>Hausdorf</surname><given-names>B</given-names></name><name name-style="western"><surname>Kaim</surname><given-names>A</given-names></name><name name-style="western"><surname>Kano</surname><given-names>Y</given-names></name><name name-style="western"><surname>Nützel</surname><given-names>A</given-names></name><name name-style="western"><surname>Parkhaev</surname><given-names>P</given-names></name><name name-style="western"><surname>Schrödl</surname><given-names>M</given-names></name><name name-style="western"><surname>Strong</surname><given-names>EE</given-names></name></person-group> (<year>2017</year>) <article-title>Revised classification, nomenclator and typification of gastropod and monoplacophoran families.</article-title> <source>Malacologia</source> <volume>61</volume>(<issue>1–2</issue>): <fpage>1</fpage>–<lpage>526</lpage>. <ext-link xlink:type="simple" ext-link-type="doi" xlink:href="10.4002/040.061.0201">https://doi.org/10.4002/040.061.0201</ext-link></mixed-citation></ref></ref-list></tp:taxon-treatment>
