# Supplementary material for: A late Pleistocene gastropod fauna from the northern Caspian Sea with implications for Pontocaspian gastropod taxonomy
Source: Zookeys. 2018 Jul 4;(770):43–103. doi: 10.3897/zookeys.770.25365 (PMC6041354; doi:10.3897/zookeys.770.25365)
Supplement: XML Treatment for Ulskia [file zookeys.770.25365-treatment4.xml]

<!DOCTYPE tp:taxon-treatment
  PUBLIC "-//TaxonX//DTD Taxonomic Treatment Publishing DTD v0 20100105//EN" "tax-treatment-NSO.dtd">
<tp:taxon-treatment xmlns:tp="http://www.plazi.org/taxpub"><tp:treatment-meta><kwd-group><label>Taxon classification</label><kwd><named-content xmlns:xlink="http://www.w3.org/1999/xlink" content-type="kingdom">Animalia</named-content></kwd><kwd><named-content xmlns:xlink="http://www.w3.org/1999/xlink" content-type="order">Littorinimorpha</named-content></kwd><kwd><named-content xmlns:xlink="http://www.w3.org/1999/xlink" content-type="family">Hydrobiidae</named-content></kwd></kwd-group><mixed-citation publication-type="journal"><person-group><name><surname>Neubauer</surname><given-names>Thomas A.</given-names></name><name><surname>van de Velde</surname><given-names>Sabrina</given-names></name><name><surname>Yanina</surname><given-names>Tamara</given-names></name><name><surname>Wesselingh</surname><given-names>Frank P.</given-names></name></person-group><article-title>A late Pleistocene gastropod fauna from the northern Caspian Sea with implications for Pontocaspian gastropod taxonomy</article-title><source>Zookeys</source><day>4</day><month>7</month><year>2018</year><volume>2018</volume><issue>770</issue><fpage>43</fpage><lpage>103</lpage><pub-id pub-id-type="doi">10.3897/zookeys.770.25365</pub-id></mixed-citation></tp:treatment-meta><tp:nomenclature><label>Genus</label><tp:taxon-name>
                      <tp:taxon-name-part taxon-name-part-type="genus" reg="Ulskia">Ulskia</tp:taxon-name-part>
                    </tp:taxon-name><tp:taxon-authority>Logvinenko &amp; Starobogatov, 1969</tp:taxon-authority></tp:nomenclature><tp:treatment-sec sec-type="type species" id="SECID0EU4AE"><title>Type species.</title><p>
                      <italic><tp:taxon-name><tp:taxon-name-part taxon-name-part-type="genus" reg="Caspia">Caspia</tp:taxon-name-part> <tp:taxon-name-part taxon-name-part-type="species" reg="ulskii">ulskii</tp:taxon-name-part></tp:taxon-name></italic> Clessin &amp; W. Dybowski in W. Dybowski, 1887; by original designation. Caspian Sea, Recent.</p></tp:treatment-sec></tp:taxon-treatment>
