# Supplementary material for: A late Pleistocene gastropod fauna from the northern Caspian Sea with implications for Pontocaspian gastropod taxonomy
Source: Zookeys. 2018 Jul 4;(770):43–103. doi: 10.3897/zookeys.770.25365 (PMC6041354; doi:10.3897/zookeys.770.25365)
Supplement: XML Treatment for Ulskia ulskii [file zookeys.770.25365-treatment5.xml]

<!DOCTYPE tp:taxon-treatment
  PUBLIC "-//TaxonX//DTD Taxonomic Treatment Publishing DTD v0 20100105//EN" "tax-treatment-NSO.dtd">
<tp:taxon-treatment xmlns:tp="http://www.plazi.org/taxpub"><tp:treatment-meta><kwd-group><label>Taxon classification</label><kwd><named-content xmlns:xlink="http://www.w3.org/1999/xlink" content-type="kingdom">Animalia</named-content></kwd><kwd><named-content xmlns:xlink="http://www.w3.org/1999/xlink" content-type="order">Littorinimorpha</named-content></kwd><kwd><named-content xmlns:xlink="http://www.w3.org/1999/xlink" content-type="family">Hydrobiidae</named-content></kwd></kwd-group><mixed-citation publication-type="journal"><person-group><name><surname>Neubauer</surname><given-names>Thomas A.</given-names></name><name><surname>van de Velde</surname><given-names>Sabrina</given-names></name><name><surname>Yanina</surname><given-names>Tamara</given-names></name><name><surname>Wesselingh</surname><given-names>Frank P.</given-names></name></person-group><article-title>A late Pleistocene gastropod fauna from the northern Caspian Sea with implications for Pontocaspian gastropod taxonomy</article-title><source>Zookeys</source><day>4</day><month>7</month><year>2018</year><volume>2018</volume><issue>770</issue><fpage>43</fpage><lpage>103</lpage><pub-id pub-id-type="doi">10.3897/zookeys.770.25365</pub-id></mixed-citation></tp:treatment-meta><tp:nomenclature><tp:taxon-name>
                      <tp:taxon-name-part taxon-name-part-type="genus" reg="Ulskia">Ulskia</tp:taxon-name-part>
                      <tp:taxon-name-part taxon-name-part-type="species" reg="ulskii">ulskii</tp:taxon-name-part>
                    </tp:taxon-name><tp:taxon-authority>(Clessin &amp; W. Dybowski in W. Dybowski, 1887)</tp:taxon-authority><xref ref-type="fig" rid="F5">Fig. 5A–K</xref><tp:nomenclature-citation-list><tp:nomenclature-citation><tp:taxon-name>
                      <tp:taxon-name-part taxon-name-part-type="genus" reg="Ulskia"/>
                      <tp:taxon-name-part taxon-name-part-type="species" reg="ulskii"/></tp:taxon-name><comment>*1887 <tp:taxon-name><tp:taxon-name-part taxon-name-part-type="genus" reg="Caspia">Caspia</tp:taxon-name-part> <tp:taxon-name-part taxon-name-part-type="species" reg="Ulskii">Ulskii</tp:taxon-name-part></tp:taxon-name> nob.; W. Dybowski: 38–39. </comment></tp:nomenclature-citation><tp:nomenclature-citation><tp:taxon-name>
                      <tp:taxon-name-part taxon-name-part-type="genus" reg="Ulskia"/>
                      <tp:taxon-name-part taxon-name-part-type="species" reg="ulskii"/></tp:taxon-name><comment>1888 [<tp:taxon-name><tp:taxon-name-part taxon-name-part-type="genus" reg="Caspia">Caspia</tp:taxon-name-part></tp:taxon-name>] <tp:taxon-name><tp:taxon-name-part taxon-name-part-type="genus" reg="Ulskii">Ulskii</tp:taxon-name-part></tp:taxon-name> n. sp. – W. Dybowski: 79, pl. 3, fig. 8. </comment></tp:nomenclature-citation><tp:nomenclature-citation><tp:taxon-name>
                      <tp:taxon-name-part taxon-name-part-type="genus" reg="Ulskia"/>
                      <tp:taxon-name-part taxon-name-part-type="species" reg="ulskii"/></tp:taxon-name><comment>1952 <tp:taxon-name><tp:taxon-name-part taxon-name-part-type="genus" reg="Caspia">Caspia</tp:taxon-name-part> <tp:taxon-name-part taxon-name-part-type="species" reg="ulskii">ulskii</tp:taxon-name-part></tp:taxon-name> W. Dyb., 1888. – Zhadin: 205, fig. 205. </comment></tp:nomenclature-citation><tp:nomenclature-citation><tp:taxon-name>
                      <tp:taxon-name-part taxon-name-part-type="genus" reg="Ulskia"/>
                      <tp:taxon-name-part taxon-name-part-type="species" reg="ulskii"/></tp:taxon-name><comment>1969 <tp:taxon-name><tp:taxon-name-part taxon-name-part-type="genus" reg="Pyrgula">Pyrgula</tp:taxon-name-part></tp:taxon-name> [(<tp:taxon-name><tp:taxon-name-part taxon-name-part-type="genus" reg="Ulskia">Ulskia</tp:taxon-name-part></tp:taxon-name>)] <tp:taxon-name><tp:taxon-name-part taxon-name-part-type="genus" reg="Pyrgula"/><tp:taxon-name-part taxon-name-part-type="species" reg="nana">nana</tp:taxon-name-part></tp:taxon-name> Logvinenko &amp; Starobogatov: 379, fig. 367 (12). </comment></tp:nomenclature-citation><tp:nomenclature-citation><tp:taxon-name>
                      <tp:taxon-name-part taxon-name-part-type="genus" reg="Ulskia"/>
                      <tp:taxon-name-part taxon-name-part-type="species" reg="ulskii"/></tp:taxon-name><comment>1969 <tp:taxon-name><tp:taxon-name-part taxon-name-part-type="genus" reg="Pyrgula">Pyrgula</tp:taxon-name-part></tp:taxon-name> [(<tp:taxon-name><tp:taxon-name-part taxon-name-part-type="genus" reg="Ulskia">Ulskia</tp:taxon-name-part></tp:taxon-name>)] <tp:taxon-name><tp:taxon-name-part taxon-name-part-type="genus" reg="Pyrgula"/><tp:taxon-name-part taxon-name-part-type="species" reg="schorygini">schorygini</tp:taxon-name-part></tp:taxon-name> Logv. et Star. sp. n.; Logvinenko &amp; Starobogatov: 379, fig. 367 (11). </comment></tp:nomenclature-citation><tp:nomenclature-citation><tp:taxon-name>
                      <tp:taxon-name-part taxon-name-part-type="genus" reg="Ulskia"/>
                      <tp:taxon-name-part taxon-name-part-type="species" reg="ulskii"/></tp:taxon-name><comment>1969 <tp:taxon-name><tp:taxon-name-part taxon-name-part-type="genus" reg="Pyrgula">Pyrgula</tp:taxon-name-part></tp:taxon-name> [(<tp:taxon-name><tp:taxon-name-part taxon-name-part-type="genus" reg="Ulskia">Ulskia</tp:taxon-name-part></tp:taxon-name>)] <tp:taxon-name><tp:taxon-name-part taxon-name-part-type="genus" reg="Pyrgula"/><tp:taxon-name-part taxon-name-part-type="species" reg="ulskii">ulskii</tp:taxon-name-part></tp:taxon-name> (Cless. et W. Dyb.). – Logvinenko &amp; Starobogatov: 379, figs 367 (10). </comment></tp:nomenclature-citation><tp:nomenclature-citation><tp:taxon-name>
                      <tp:taxon-name-part taxon-name-part-type="genus" reg="Ulskia"/>
                      <tp:taxon-name-part taxon-name-part-type="species" reg="ulskii"/></tp:taxon-name><comment>2006 <tp:taxon-name><tp:taxon-name-part taxon-name-part-type="genus" reg="Pyrgula">Pyrgula</tp:taxon-name-part> <tp:taxon-name-part taxon-name-part-type="species" reg="nana">nana</tp:taxon-name-part></tp:taxon-name> Logvinenko et Starobogatov, 1968. – Kantor &amp; Sysoev: 101, pl. 47, fig. D. </comment></tp:nomenclature-citation><tp:nomenclature-citation><tp:taxon-name>
                      <tp:taxon-name-part taxon-name-part-type="genus" reg="Ulskia"/>
                      <tp:taxon-name-part taxon-name-part-type="species" reg="ulskii"/></tp:taxon-name><comment>2006 <tp:taxon-name><tp:taxon-name-part taxon-name-part-type="genus" reg="Pyrgula">Pyrgula</tp:taxon-name-part> <tp:taxon-name-part taxon-name-part-type="species" reg="schorygini">schorygini</tp:taxon-name-part></tp:taxon-name> Logvinenko et Starobogatov, 1968. – Kantor &amp; Sysoev: 103, pl. 45, fig. E. </comment></tp:nomenclature-citation><tp:nomenclature-citation><tp:taxon-name>
                      <tp:taxon-name-part taxon-name-part-type="genus" reg="Ulskia"/>
                      <tp:taxon-name-part taxon-name-part-type="species" reg="ulskii"/></tp:taxon-name><comment>2006 <tp:taxon-name><tp:taxon-name-part taxon-name-part-type="genus" reg="Pyrgula">Pyrgula</tp:taxon-name-part> <tp:taxon-name-part taxon-name-part-type="species" reg="ulskii">ulskii</tp:taxon-name-part></tp:taxon-name> (Clessin et W. Dybowski in W. Dybowski, 1888). – Kantor &amp; Sysoev: 104, pl. 45, fig. F. </comment></tp:nomenclature-citation><tp:nomenclature-citation><tp:taxon-name>
                      <tp:taxon-name-part taxon-name-part-type="genus" reg="Ulskia"/>
                      <tp:taxon-name-part taxon-name-part-type="species" reg="ulskii"/></tp:taxon-name><comment>2016 <tp:taxon-name><tp:taxon-name-part taxon-name-part-type="genus" reg="Pyrgula">Pyrgula</tp:taxon-name-part> <tp:taxon-name-part taxon-name-part-type="species" reg="nana">nana</tp:taxon-name-part></tp:taxon-name> Logvinenko et Starobogatov, 1968. – Vinarski &amp; Kantor: 240–241. </comment></tp:nomenclature-citation><tp:nomenclature-citation><tp:taxon-name>
                      <tp:taxon-name-part taxon-name-part-type="genus" reg="Ulskia"/>
                      <tp:taxon-name-part taxon-name-part-type="species" reg="ulskii"/></tp:taxon-name><comment>2016 <tp:taxon-name><tp:taxon-name-part taxon-name-part-type="genus" reg="Pyrgula">Pyrgula</tp:taxon-name-part> <tp:taxon-name-part taxon-name-part-type="species" reg="schorygini">schorygini</tp:taxon-name-part></tp:taxon-name> Logvinenko et Starobogatov, 1968. – Vinarski &amp; Kantor: 242. </comment></tp:nomenclature-citation><tp:nomenclature-citation><tp:taxon-name>
                      <tp:taxon-name-part taxon-name-part-type="genus" reg="Ulskia"/>
                      <tp:taxon-name-part taxon-name-part-type="species" reg="ulskii"/></tp:taxon-name><comment>2016 <tp:taxon-name><tp:taxon-name-part taxon-name-part-type="genus" reg="Pyrgula">Pyrgula</tp:taxon-name-part> <tp:taxon-name-part taxon-name-part-type="species" reg="ulskii">ulskii</tp:taxon-name-part></tp:taxon-name> (Clessin et W. Dybowski in W. Dybowski, 1888). – Vinarski &amp; Kantor: 244. </comment></tp:nomenclature-citation></tp:nomenclature-citation-list></tp:nomenclature><tp:treatment-sec sec-type="material" id="SECID0EPFAG"><title>Material.</title><p>19 specimens (<abbrev xmlns:xlink="http://www.w3.org/1999/xlink" content-type="institution" xlink:title="Naturalis Biodiversity Center, Leiden, The Netherlands" id="ABBRID0EVFAG" xlink:type="simple">RGM</abbrev> 1309790, <abbrev xmlns:xlink="http://www.w3.org/1999/xlink" content-type="institution" xlink:title="Naturalis Biodiversity Center, Leiden, The Netherlands" id="ABBRID0E1FAG" xlink:type="simple">RGM</abbrev> 1309810, <abbrev xmlns:xlink="http://www.w3.org/1999/xlink" content-type="institution" xlink:title="Naturalis Biodiversity Center, Leiden, The Netherlands" id="ABBRID0E6FAG" xlink:type="simple">RGM</abbrev> 1309856, <abbrev xmlns:xlink="http://www.w3.org/1999/xlink" content-type="institution" xlink:title="Naturalis Biodiversity Center, Leiden, The Netherlands" id="ABBRID0EEGAG" xlink:type="simple">RGM</abbrev> 1310208, LV 201506).</p></tp:treatment-sec><tp:treatment-sec sec-type="type material" id="SECID0EJGAG"><title>Type material.</title><p>“Probable syntype”: <abbrev xmlns:xlink="http://www.w3.org/1999/xlink" content-type="institution" xlink:title="Zoological Institute of the Russian Academy of Sciences, St. Petersburg, Russia" id="ABBRID0EPGAG" xlink:type="simple">ZIN</abbrev> 4608/1. Holotype of <italic><tp:taxon-name><tp:taxon-name-part taxon-name-part-type="genus" reg="Pyrgula">P.</tp:taxon-name-part> <tp:taxon-name-part taxon-name-part-type="species" reg="schorygini">schorygini</tp:taxon-name-part></tp:taxon-name></italic>: <abbrev xmlns:xlink="http://www.w3.org/1999/xlink" content-type="institution" xlink:title="Zoological Institute of the Russian Academy of Sciences, St. Petersburg, Russia" id="ABBRID0E6GAG" xlink:type="simple">ZIN</abbrev> 4357/1. Holotype of <italic><tp:taxon-name><tp:taxon-name-part taxon-name-part-type="genus" reg="Pyrgula">P.</tp:taxon-name-part> <tp:taxon-name-part taxon-name-part-type="species" reg="nana">nana</tp:taxon-name-part></tp:taxon-name></italic> not traced.</p></tp:treatment-sec><tp:treatment-sec sec-type="type locality" id="SECID0EPHAG"><title>Type locality.</title><p>“Kaspi-See” (Caspian Sea, no further details mentioned). Type locality of <italic><tp:taxon-name><tp:taxon-name-part taxon-name-part-type="genus" reg="Pyrgula">P.</tp:taxon-name-part> <tp:taxon-name-part taxon-name-part-type="species" reg="schorygini">schorygini</tp:taxon-name-part></tp:taxon-name></italic>: Caspian Sea; off Apsheron Peninsula, <named-content xmlns:xlink="http://www.w3.org/1999/xlink" content-type="dwc:verbatimCoordinates" xlink:type="simple"><named-content content-type="geo-json" specific-use="{&#34;type&#34;:&#34;Point&#34;,&#34;coordinates&#34;:[50.958333,40.125000]}" id="NCID0EHSAG" xlink:type="simple">40°07.5'N, 50°57.5'E</named-content></named-content>, WGS84, 88 m (after <xref ref-type="bibr" rid="B121">Vinarski and Kantor 2016</xref>). Type locality of <italic><tp:taxon-name><tp:taxon-name-part taxon-name-part-type="genus" reg="Pyrgula">P.</tp:taxon-name-part> <tp:taxon-name-part taxon-name-part-type="species" reg="nana">nana</tp:taxon-name-part></tp:taxon-name></italic>: western part of the Caspian Sea, 70–120 m.</p></tp:treatment-sec><tp:treatment-sec sec-type="description" id="SECID0EPIAG"><title>Dimensions.</title><p>2.05 × 1.13 mm (<abbrev xmlns:xlink="http://www.w3.org/1999/xlink" content-type="institution" xlink:title="Naturalis Biodiversity Center, Leiden, The Netherlands" id="ABBRID0EVIAG" xlink:type="simple">RGM</abbrev> 1309810, Fig. <xref ref-type="fig" rid="F5">5A, F, H, I</xref>); 2.16 × 1.16 mm (LV 201506, Fig. <xref ref-type="fig" rid="F5">5B, C, G</xref>); 2.12 × 1.10 mm (<abbrev xmlns:xlink="http://www.w3.org/1999/xlink" content-type="institution" xlink:title="Naturalis Biodiversity Center, Leiden, The Netherlands" id="ABBRID0ECJAG" xlink:type="simple">RGM</abbrev> 1309856, Fig. <xref ref-type="fig" rid="F5">5D, E</xref>); 2.12 × 1.23 mm (<abbrev xmlns:xlink="http://www.w3.org/1999/xlink" content-type="institution" xlink:title="Naturalis Biodiversity Center, Leiden, The Netherlands" id="ABBRID0ELJAG" xlink:type="simple">RGM</abbrev> 1309790, Fig. <xref ref-type="fig" rid="F5">5J, K</xref>).</p><fig id="F5" position="float" orientation="portrait"><label>Figure 5.</label><caption><p>
                          <tp:taxon-name><tp:taxon-name-part taxon-name-part-type="subfamily">Caspiinae</tp:taxon-name-part></tp:taxon-name>. <bold>A, F, H, I</bold> <italic><tp:taxon-name><tp:taxon-name-part taxon-name-part-type="genus" reg="Ulskia">Ulskia</tp:taxon-name-part> <tp:taxon-name-part taxon-name-part-type="species" reg="ulskii">ulskii</tp:taxon-name-part></tp:taxon-name></italic> (Clessin &amp; W. Dybowski in W. Dybowski, 1887), <abbrev xmlns:xlink="http://www.w3.org/1999/xlink" content-type="institution" xlink:title="Naturalis Biodiversity Center, Leiden, The Netherlands" id="ABBRID0EOKAG" xlink:type="simple">RGM</abbrev> 1309810 <bold>B, C, G</bold> <italic><tp:taxon-name><tp:taxon-name-part taxon-name-part-type="genus" reg="Ulskia">U.</tp:taxon-name-part> <tp:taxon-name-part taxon-name-part-type="species" reg="ulskii">ulskii</tp:taxon-name-part></tp:taxon-name></italic>, LV 201506 <bold>D, E</bold> <italic><tp:taxon-name><tp:taxon-name-part taxon-name-part-type="genus" reg="Ulskia">U.</tp:taxon-name-part> <tp:taxon-name-part taxon-name-part-type="species" reg="ulskii">ulskii</tp:taxon-name-part></tp:taxon-name></italic>, <abbrev xmlns:xlink="http://www.w3.org/1999/xlink" content-type="institution" xlink:title="Naturalis Biodiversity Center, Leiden, The Netherlands" id="ABBRID0ENLAG" xlink:type="simple">RGM</abbrev> 1309856 <bold>J, K</bold> <italic><tp:taxon-name><tp:taxon-name-part taxon-name-part-type="genus" reg="Ulskia">U.</tp:taxon-name-part> <tp:taxon-name-part taxon-name-part-type="species" reg="ulskii">ulskii</tp:taxon-name-part></tp:taxon-name></italic>, <abbrev xmlns:xlink="http://www.w3.org/1999/xlink" content-type="institution" xlink:title="Naturalis Biodiversity Center, Leiden, The Netherlands" id="ABBRID0E6LAG" xlink:type="simple">RGM</abbrev> 1309790.</p></caption><graphic xmlns:xlink="http://www.w3.org/1999/xlink" xlink:href="zookeys-770-043-g005.jpg" position="float" orientation="portrait" xlink:type="simple" id="oo_214768.jpg"/></fig></tp:treatment-sec><tp:treatment-sec sec-type="description" id="SECID0EJMAG"><title>Description.</title><p>Slender ovoid shell with up to 4.7 whorls. Protoconch broad, low dome-shaped, comprising 1.25 whorls that measure 365 µm; nucleus is ca. 105 µm wide; protoconch surface finely but strongly malleate; pattern irregular on initial part and only partly present on nucleus; <abbrev xmlns:xlink="http://www.w3.org/1999/xlink" xlink:title="protoconch/teleoconc" id="ABBRID0EPMAG" xlink:type="simple">P/T</abbrev> transition marked by thin axial line and slight step in the upper suture. Teleoconch whorls slightly ton-shaped, weakly convex in abapical half and straight-sided or almost so in adapical half, followed by pronounced convexity at upper suture, producing slightly stepped spire. Last whorl attains ca. 61–66%, descends into steep, straight base. Aperture slender ovoid, slightly inclined, with faint adapical notch at contact to penultimate whorl. Peristome slightly thickened and expanded. In lateral view, outer lip exposes marked adapical indentation and very weak abapical indentation; columellar lip straight. Umbilicus narrow but always open. Growth lines weak but distinctly sigmoidal, with opisthocyrt upper half and prosocline lower half. In addition, faint spiral threads are visible on some shells.</p></tp:treatment-sec><tp:treatment-sec sec-type="discussion" id="SECID0EVMAG"><title>Discussion.</title><p>
                      <italic><tp:taxon-name><tp:taxon-name-part taxon-name-part-type="genus" reg="Pyrgula">Pyrgula</tp:taxon-name-part> <tp:taxon-name-part taxon-name-part-type="species" reg="schorygini">schorygini</tp:taxon-name-part></tp:taxon-name></italic> Logvinenko &amp; Starobogatov, 1969 and <italic><tp:taxon-name><tp:taxon-name-part taxon-name-part-type="genus" reg="Pyrgula">P.</tp:taxon-name-part> <tp:taxon-name-part taxon-name-part-type="species" reg="nana">nana</tp:taxon-name-part></tp:taxon-name></italic> Logvinenko &amp; Starobogatov, 1969, both of which were also originally included in the subgenus <tp:taxon-name><tp:taxon-name-part taxon-name-part-type="genus" reg="Pyrgula"/><tp:taxon-name-part taxon-name-part-type="subgenus" reg="Ulskia">Ulskia</tp:taxon-name-part></tp:taxon-name>, closely resemble this species. <xref ref-type="bibr" rid="B70">Logvinenko and Starobogatov (1969)</xref> did not discuss similarities or differences among the species involved, but their descriptions suggest they considered minor differences in whorl profile and suture depth sufficient to discriminate species. A similar range of variability is present in our sample as well and might rather reflect intraspecific variation. We thus consider the three species synonymous.</p><p>Two more species were attributed to the subgenus <tp:taxon-name><tp:taxon-name-part taxon-name-part-type="genus" reg="Pyrgula"/><tp:taxon-name-part taxon-name-part-type="subgenus" reg="Ulskia">Ulskia</tp:taxon-name-part></tp:taxon-name> by <xref ref-type="bibr" rid="B70">Logvinenko and Starobogatov (1969)</xref>. The shell of <italic><tp:taxon-name><tp:taxon-name-part taxon-name-part-type="genus" reg="Caspia">Caspia</tp:taxon-name-part> <tp:taxon-name-part taxon-name-part-type="species" reg="derzhavini">derzhavini</tp:taxon-name-part></tp:taxon-name></italic> (Logvinenko &amp; Starobogatov, 1969) is more slender and has more whorls. <italic><tp:taxon-name><tp:taxon-name-part taxon-name-part-type="genus" reg="Caspia">Caspia</tp:taxon-name-part> <tp:taxon-name-part taxon-name-part-type="species" reg="behningi">behningi</tp:taxon-name-part></tp:taxon-name></italic> (Logvinenko &amp; Starobogatov, 1969) differs in its broader and distinctly conical shape.</p></tp:treatment-sec><tp:treatment-sec sec-type="distribution" id="SECID0EDPAG"><title>Distribution.</title><p>Endemic to the Caspian Sea, reported from water depths between 45 and 120 m (<xref ref-type="bibr" rid="B70">Logvinenko and Starobogatov 1969</xref>).</p></tp:treatment-sec><ref-list><ref id="B121"><mixed-citation xmlns:xlink="http://www.w3.org/1999/xlink" xlink:type="simple">
          <person-group><name name-style="western"><surname>Vinarski</surname><given-names>MV</given-names></name><name name-style="western"><surname>Kantor</surname><given-names>YuI</given-names></name></person-group> (<year>2016</year>) <source>Analytical catalogue of fresh and brackish water molluscs of Russia and adjacent countries. A.N.</source> <publisher-name>Severtsov Institute of Ecology and Evolution of RAS</publisher-name>, <publisher-loc>Moscow</publisher-loc>, <size units="page">544 pp</size>.</mixed-citation></ref><ref id="B70"><mixed-citation xmlns:xlink="http://www.w3.org/1999/xlink" xlink:type="simple">
          <person-group><name name-style="western"><surname>Logvinenko</surname><given-names>BM</given-names></name><name name-style="western"><surname>Starobogatov</surname><given-names>YaI</given-names></name></person-group> (<year>1969</year>) <article-title><tp:taxon-name><tp:taxon-name-part taxon-name-part-type="phylum">Mollusca</tp:taxon-name-part></tp:taxon-name>.</article-title> In: <person-group><name name-style="western"><surname>Birshtein</surname><given-names>YaA</given-names></name><name name-style="western"><surname>Vinogradov</surname><given-names>LG</given-names></name><name name-style="western"><surname>Kondakov</surname><given-names>NN</given-names></name><name name-style="western"><surname>Kuhn</surname><given-names>MS</given-names></name><name name-style="western"><surname>Astakhova</surname><given-names>TV</given-names></name><name name-style="western"><surname>Romanova</surname><given-names>NN</given-names></name></person-group> (<role>Eds</role>) <issue-title>Atlas bespozvonochnykh Kaspiyskogo morya.</issue-title> <source>Pishchevaya Promyshlennost (Vsesoyuznyi Nauchno-issledovatel’skii Institut Morskogo Rybnogo Khozyaistva i Okeanografii), Moskva</source>, <fpage>308</fpage>–<lpage>385</lpage>.</mixed-citation></ref></ref-list></tp:taxon-treatment>
