# Supplementary material for: A late Pleistocene gastropod fauna from the northern Caspian Sea with implications for Pontocaspian gastropod taxonomy
Source: Zookeys. 2018 Jul 4;(770):43–103. doi: 10.3897/zookeys.770.25365 (PMC6041354; doi:10.3897/zookeys.770.25365)
Supplement: XML Treatment for Andrusovia [file zookeys.770.25365-treatment6.xml]

<!DOCTYPE tp:taxon-treatment
  PUBLIC "-//TaxonX//DTD Taxonomic Treatment Publishing DTD v0 20100105//EN" "tax-treatment-NSO.dtd">
<tp:taxon-treatment xmlns:tp="http://www.plazi.org/taxpub"><tp:treatment-meta><kwd-group><label>Taxon classification</label><kwd><named-content xmlns:xlink="http://www.w3.org/1999/xlink" content-type="kingdom">Animalia</named-content></kwd><kwd><named-content xmlns:xlink="http://www.w3.org/1999/xlink" content-type="order">Littorinimorpha</named-content></kwd><kwd><named-content xmlns:xlink="http://www.w3.org/1999/xlink" content-type="family">Hydrobiidae</named-content></kwd></kwd-group><mixed-citation publication-type="journal"><person-group><name><surname>Neubauer</surname><given-names>Thomas A.</given-names></name><name><surname>van de Velde</surname><given-names>Sabrina</given-names></name><name><surname>Yanina</surname><given-names>Tamara</given-names></name><name><surname>Wesselingh</surname><given-names>Frank P.</given-names></name></person-group><article-title>A late Pleistocene gastropod fauna from the northern Caspian Sea with implications for Pontocaspian gastropod taxonomy</article-title><source>Zookeys</source><day>4</day><month>7</month><year>2018</year><volume>2018</volume><issue>770</issue><fpage>43</fpage><lpage>103</lpage><pub-id pub-id-type="doi">10.3897/zookeys.770.25365</pub-id></mixed-citation></tp:treatment-meta><tp:nomenclature><label>Genus</label><tp:taxon-name>
                        <tp:taxon-name-part taxon-name-part-type="genus" reg="Andrusovia">Andrusovia</tp:taxon-name-part>
                      </tp:taxon-name><tp:taxon-authority>Brusina in Westerlund, 1902a</tp:taxon-authority></tp:nomenclature><tp:treatment-sec sec-type="type species" id="SECID0EXQAG"><title>Type species.</title><p>
                        <italic><tp:taxon-name><tp:taxon-name-part taxon-name-part-type="genus" reg="Andrusovia">Andrusovia</tp:taxon-name-part> <tp:taxon-name-part taxon-name-part-type="species" reg="dybowskii">dybowskii</tp:taxon-name-part></tp:taxon-name></italic> Brusina in Westerlund, 1902a; by original designation. Caspian Sea, Recent.</p></tp:treatment-sec><tp:treatment-sec sec-type="discussion" id="SECID0EIRAG"><title>Discussion.</title><p>The subfamily placement of the genus follows <xref ref-type="bibr" rid="B121">Vinarski and Kantor (2016</xref>: 214) and is based on the resemblance with species of the genus <italic><tp:taxon-name><tp:taxon-name-part taxon-name-part-type="genus" reg="Horatia">Horatia</tp:taxon-name-part></tp:taxon-name></italic> Bourguignat, 1887 (see also discussion in <xref ref-type="bibr" rid="B101">Starobogatov 2000</xref>). A recent molecular phylogeny including the <tp:taxon-name><tp:taxon-name-part taxon-name-part-type="family">Hydrobiidae</tp:taxon-name-part></tp:taxon-name> suggests the <tp:taxon-name><tp:taxon-name-part taxon-name-part-type="subfamily">Horatiinae</tp:taxon-name-part></tp:taxon-name> to be distinct from the <tp:taxon-name><tp:taxon-name-part taxon-name-part-type="subfamily">Belgrandiinae</tp:taxon-name-part></tp:taxon-name> (<xref ref-type="bibr" rid="B131">Wilke et al. 2013</xref>; see also <xref ref-type="bibr" rid="B13">Bank 2017</xref>). We follow <xref ref-type="bibr" rid="B101">Starobogatov (2000)</xref> and regard <italic><tp:taxon-name><tp:taxon-name-part taxon-name-part-type="genus" reg="Caspiohoratia">Caspiohoratia</tp:taxon-name-part></tp:taxon-name></italic> Logvinenko &amp; Starobogatov, 1969 as a junior synonym of <italic><tp:taxon-name><tp:taxon-name-part taxon-name-part-type="genus" reg="Andrusovia">Andrusovia</tp:taxon-name-part></tp:taxon-name></italic>.</p></tp:treatment-sec><ref-list><ref id="B121"><mixed-citation xmlns:xlink="http://www.w3.org/1999/xlink" xlink:type="simple">
          <person-group><name name-style="western"><surname>Vinarski</surname><given-names>MV</given-names></name><name name-style="western"><surname>Kantor</surname><given-names>YuI</given-names></name></person-group> (<year>2016</year>) <source>Analytical catalogue of fresh and brackish water molluscs of Russia and adjacent countries. A.N.</source> <publisher-name>Severtsov Institute of Ecology and Evolution of RAS</publisher-name>, <publisher-loc>Moscow</publisher-loc>, <size units="page">544 pp</size>.</mixed-citation></ref><ref id="B101"><mixed-citation xmlns:xlink="http://www.w3.org/1999/xlink" xlink:type="simple">
          <person-group><name name-style="western"><surname>Starobogatov</surname><given-names>YaI</given-names></name></person-group> (<year>2000</year>) <article-title>Caspian endemic genus <italic><tp:taxon-name><tp:taxon-name-part taxon-name-part-type="genus">Andrusovia</tp:taxon-name-part></tp:taxon-name></italic> (<tp:taxon-name><tp:taxon-name-part taxon-name-part-type="class">Gastropoda</tp:taxon-name-part></tp:taxon-name> Pectinibranchia <tp:taxon-name><tp:taxon-name-part taxon-name-part-type="family">Horatiidae</tp:taxon-name-part></tp:taxon-name>).</article-title> <source>Ruthenica</source> <volume>10</volume>(<issue>1</issue>): <fpage>37</fpage>–<lpage>42</lpage>.</mixed-citation></ref><ref id="B131"><mixed-citation xmlns:xlink="http://www.w3.org/1999/xlink" xlink:type="simple">
          <person-group><name name-style="western"><surname>Wilke</surname><given-names>T</given-names></name><name name-style="western"><surname>Haase</surname><given-names>M</given-names></name><name name-style="western"><surname>Hershler</surname><given-names>R</given-names></name><name name-style="western"><surname>Liu</surname><given-names>H-P</given-names></name><name name-style="western"><surname>Misof</surname><given-names>B</given-names></name><name name-style="western"><surname>Ponder</surname><given-names>W</given-names></name></person-group> (<year>2013</year>) <article-title>Pushing short DNA fragments to the limit: Phylogenetic relationships of ‘hydrobioid’ gastropods (<tp:taxon-name><tp:taxon-name-part taxon-name-part-type="subclass">Caenogastropoda</tp:taxon-name-part></tp:taxon-name>: <tp:taxon-name><tp:taxon-name-part taxon-name-part-type="superfamily">Rissooidea</tp:taxon-name-part></tp:taxon-name>).</article-title> <source>Molecular Phylogenetics and Evolution</source> <volume>66</volume>: <fpage>715</fpage>–<lpage>736</lpage>. <ext-link xlink:type="simple" ext-link-type="doi" xlink:href="10.1016/j.ympev.2012.10.025">https://doi.org/10.1016/j.ympev.2012.10.025</ext-link></mixed-citation></ref><ref id="B13"><mixed-citation xmlns:xlink="http://www.w3.org/1999/xlink" xlink:type="simple">
          <person-group><name name-style="western"><surname>Bank</surname><given-names>R</given-names></name></person-group> (<year>2017</year>) <tp:taxon-name><tp:taxon-name-part taxon-name-part-type="subfamily">Horatiinae</tp:taxon-name-part></tp:taxon-name> D.W. Taylor, 1966 – MolluscaBase. World Register of Marine Species. <ext-link xlink:type="simple" ext-link-type="uri" xlink:href="http://molluscabase.org/aphia.php?p=taxdetails%26id=1000097">http://molluscabase.org/aphia.php?p=taxdetails&amp;id=1000097</ext-link> [on 2018-02-01]</mixed-citation></ref></ref-list></tp:taxon-treatment>
