# Supplementary material for: A late Pleistocene gastropod fauna from the northern Caspian Sea with implications for Pontocaspian gastropod taxonomy
Source: Zookeys. 2018 Jul 4;(770):43–103. doi: 10.3897/zookeys.770.25365 (PMC6041354; doi:10.3897/zookeys.770.25365)
Supplement: XML Treatment for Andrusovia brusinai [file zookeys.770.25365-treatment7.xml]

<!DOCTYPE tp:taxon-treatment
  PUBLIC "-//TaxonX//DTD Taxonomic Treatment Publishing DTD v0 20100105//EN" "tax-treatment-NSO.dtd">
<tp:taxon-treatment xmlns:tp="http://www.plazi.org/taxpub"><tp:treatment-meta><kwd-group><label>Taxon classification</label><kwd><named-content xmlns:xlink="http://www.w3.org/1999/xlink" content-type="kingdom">Animalia</named-content></kwd><kwd><named-content xmlns:xlink="http://www.w3.org/1999/xlink" content-type="order">Littorinimorpha</named-content></kwd><kwd><named-content xmlns:xlink="http://www.w3.org/1999/xlink" content-type="family">Hydrobiidae</named-content></kwd></kwd-group><mixed-citation publication-type="journal"><person-group><name><surname>Neubauer</surname><given-names>Thomas A.</given-names></name><name><surname>van de Velde</surname><given-names>Sabrina</given-names></name><name><surname>Yanina</surname><given-names>Tamara</given-names></name><name><surname>Wesselingh</surname><given-names>Frank P.</given-names></name></person-group><article-title>A late Pleistocene gastropod fauna from the northern Caspian Sea with implications for Pontocaspian gastropod taxonomy</article-title><source>Zookeys</source><day>4</day><month>7</month><year>2018</year><volume>2018</volume><issue>770</issue><fpage>43</fpage><lpage>103</lpage><pub-id pub-id-type="doi">10.3897/zookeys.770.25365</pub-id></mixed-citation></tp:treatment-meta><tp:nomenclature><tp:taxon-name>
                        <tp:taxon-name-part taxon-name-part-type="genus" reg="Andrusovia">Andrusovia</tp:taxon-name-part>
                        <tp:taxon-name-part taxon-name-part-type="species" reg="brusinai">brusinai</tp:taxon-name-part>
                      </tp:taxon-name><tp:taxon-authority>Starobogatov, 2000</tp:taxon-authority><xref ref-type="fig" rid="F6">Fig. 6F–K, M–N</xref><tp:nomenclature-citation-list><tp:nomenclature-citation><tp:taxon-name>
                        <tp:taxon-name-part taxon-name-part-type="genus" reg="Andrusovia"/><tp:taxon-name-part taxon-name-part-type="species" reg="brusinai"/></tp:taxon-name><comment>*2000 <tp:taxon-name><tp:taxon-name-part taxon-name-part-type="genus" reg="Andrusovia">Andrusovia</tp:taxon-name-part> <tp:taxon-name-part taxon-name-part-type="species" reg="brusinai">brusinai</tp:taxon-name-part></tp:taxon-name> Starobogatov, sp. nov.; Starobogatov: 41, fig. 1C. </comment></tp:nomenclature-citation><tp:nomenclature-citation><tp:taxon-name>
                        <tp:taxon-name-part taxon-name-part-type="genus" reg="Andrusovia"/><tp:taxon-name-part taxon-name-part-type="species" reg="brusinai"/></tp:taxon-name><comment>2006 <tp:taxon-name><tp:taxon-name-part taxon-name-part-type="genus" reg="Andrusovia">Andrusovia</tp:taxon-name-part> <tp:taxon-name-part taxon-name-part-type="species" reg="brusinai">brusinai</tp:taxon-name-part></tp:taxon-name> Starobogatov, 2000. – Kantor &amp; Sysoev: 83, pl. 40, fig. C. </comment></tp:nomenclature-citation><tp:nomenclature-citation><tp:taxon-name>
                        <tp:taxon-name-part taxon-name-part-type="genus" reg="Andrusovia"/><tp:taxon-name-part taxon-name-part-type="species" reg="brusinai"/></tp:taxon-name><comment>2016 <tp:taxon-name><tp:taxon-name-part taxon-name-part-type="genus" reg="Andrusovia">Andrusovia</tp:taxon-name-part> <tp:taxon-name-part taxon-name-part-type="species" reg="brusinai">brusinai</tp:taxon-name-part></tp:taxon-name> Starobogatov, 2000. – Vinarski &amp; Kantor: 214. </comment></tp:nomenclature-citation></tp:nomenclature-citation-list></tp:nomenclature><tp:treatment-sec sec-type="material" id="SECID0EWVAG"><title>Material.</title><p>39 specimens (<abbrev xmlns:xlink="http://www.w3.org/1999/xlink" content-type="institution" xlink:title="Naturalis Biodiversity Center, Leiden, The Netherlands" id="ABBRID0E3VAG" xlink:type="simple">RGM</abbrev> 1309839, <abbrev xmlns:xlink="http://www.w3.org/1999/xlink" content-type="institution" xlink:title="Naturalis Biodiversity Center, Leiden, The Netherlands" id="ABBRID0EBWAG" xlink:type="simple">RGM</abbrev> 1309840, <abbrev xmlns:xlink="http://www.w3.org/1999/xlink" content-type="institution" xlink:title="Naturalis Biodiversity Center, Leiden, The Netherlands" id="ABBRID0EGWAG" xlink:type="simple">RGM</abbrev> 1310206, LV 201509).</p></tp:treatment-sec><tp:treatment-sec sec-type="type material" id="SECID0ELWAG"><title>Type material.</title><p>Holotype: <abbrev xmlns:xlink="http://www.w3.org/1999/xlink" content-type="institution" xlink:title="Zoological Institute of the Russian Academy of Sciences, St. Petersburg, Russia" id="ABBRID0ERWAG" xlink:type="simple">ZIN</abbrev> (no number).</p></tp:treatment-sec><tp:treatment-sec sec-type="type locality" id="SECID0EWWAG"><title>Type locality.</title><p>Eastern part of the middle Caspian Sea (<named-content xmlns:xlink="http://www.w3.org/1999/xlink" content-type="dwc:verbatimCoordinates" xlink:type="simple"><named-content content-type="geo-json" specific-use="{&#34;type&#34;:&#34;Point&#34;,&#34;coordinates&#34;:[51.541667,42.708333]}" id="NCID0EJCBG" xlink:type="simple">42°42.5'N, 51°32.5'E</named-content></named-content>, WGS84), at 80 m.</p></tp:treatment-sec><tp:treatment-sec sec-type="description" id="SECID0E2WAG"><title>Dimensions.</title><p>1.52 × 1.44 mm (<abbrev xmlns:xlink="http://www.w3.org/1999/xlink" content-type="institution" xlink:title="Naturalis Biodiversity Center, Leiden, The Netherlands" id="ABBRID0EBXAG" xlink:type="simple">RGM</abbrev> 1309840, Fig. <xref ref-type="fig" rid="F6">6F, G</xref>); 1.54 × 1.55 mm (LV 201509, Fig. <xref ref-type="fig" rid="F6">6H, K, N</xref>); 1.81 × 1.80 mm (<abbrev xmlns:xlink="http://www.w3.org/1999/xlink" content-type="institution" xlink:title="Naturalis Biodiversity Center, Leiden, The Netherlands" id="ABBRID0EOXAG" xlink:type="simple">RGM</abbrev> 1309839, Fig. <xref ref-type="fig" rid="F6">6I, J, M</xref>); 1.71 × 1.52 mm; 1.67 × 1.69 mm; 1.83 × 1.55 mm; 1.64 × 1.51 mm.</p><fig id="F6" position="float" orientation="portrait"><label>Figure 6.</label><caption><p>
                            <tp:taxon-name><tp:taxon-name-part taxon-name-part-type="subfamily">Hydrobiinae</tp:taxon-name-part></tp:taxon-name> and <tp:taxon-name><tp:taxon-name-part taxon-name-part-type="subfamily">Horatiinae</tp:taxon-name-part></tp:taxon-name>. <bold>A, B, L</bold> <tp:taxon-name><tp:taxon-name-part taxon-name-part-type="genus" reg="Ecrobia">Ecrobia</tp:taxon-name-part> <tp:taxon-name-part taxon-name-part-type="uncertainty-rank">cf.</tp:taxon-name-part> <tp:taxon-name-part taxon-name-part-type="species" reg="grimmi">grimmi</tp:taxon-name-part></tp:taxon-name> (Clessin in W. Dybowski, 1887), LV 201508 <bold>C, D</bold> <tp:taxon-name><tp:taxon-name-part taxon-name-part-type="genus" reg="Ecrobia">E.</tp:taxon-name-part> <tp:taxon-name-part taxon-name-part-type="uncertainty-rank">cf.</tp:taxon-name-part> <tp:taxon-name-part taxon-name-part-type="species" reg="grimmi">grimmi</tp:taxon-name-part></tp:taxon-name>, <abbrev xmlns:xlink="http://www.w3.org/1999/xlink" content-type="institution" xlink:title="Naturalis Biodiversity Center, Leiden, The Netherlands" id="ABBRID0EHZAG" xlink:type="simple">RGM</abbrev> 1309845 <bold>E</bold> <tp:taxon-name><tp:taxon-name-part taxon-name-part-type="genus" reg="Ecrobia">E.</tp:taxon-name-part> <tp:taxon-name-part taxon-name-part-type="uncertainty-rank">cf.</tp:taxon-name-part> <tp:taxon-name-part taxon-name-part-type="species" reg="grimmi">grimmi</tp:taxon-name-part></tp:taxon-name>, <abbrev xmlns:xlink="http://www.w3.org/1999/xlink" content-type="institution" xlink:title="Naturalis Biodiversity Center, Leiden, The Netherlands" id="ABBRID0E2ZAG" xlink:type="simple">RGM</abbrev> 1309847 <bold>F, G</bold> <italic><tp:taxon-name><tp:taxon-name-part taxon-name-part-type="genus" reg="Andrusovia">Andrusovia</tp:taxon-name-part> <tp:taxon-name-part taxon-name-part-type="species" reg="brusinai">brusinai</tp:taxon-name-part></tp:taxon-name></italic> Starobogatov, 2000, <abbrev xmlns:xlink="http://www.w3.org/1999/xlink" content-type="institution" xlink:title="Naturalis Biodiversity Center, Leiden, The Netherlands" id="ABBRID0EN1AG" xlink:type="simple">RGM</abbrev> 1309840 <bold>H, K, N</bold> <italic><tp:taxon-name><tp:taxon-name-part taxon-name-part-type="genus" reg="Andrusovia">A.</tp:taxon-name-part> <tp:taxon-name-part taxon-name-part-type="species" reg="brusinai">brusinai</tp:taxon-name-part></tp:taxon-name></italic>, LV 201509 <bold>I, J, M</bold> <italic><tp:taxon-name><tp:taxon-name-part taxon-name-part-type="genus" reg="Andrusovia">A.</tp:taxon-name-part> <tp:taxon-name-part taxon-name-part-type="species" reg="brusinai">brusinai</tp:taxon-name-part></tp:taxon-name></italic>, <abbrev xmlns:xlink="http://www.w3.org/1999/xlink" content-type="institution" xlink:title="Naturalis Biodiversity Center, Leiden, The Netherlands" id="ABBRID0EM2AG" xlink:type="simple">RGM</abbrev> 1309839.</p></caption><graphic xmlns:xlink="http://www.w3.org/1999/xlink" xlink:href="zookeys-770-043-g006.jpg" position="float" orientation="portrait" xlink:type="simple" id="oo_214769.jpg"/></fig></tp:treatment-sec><tp:treatment-sec sec-type="description" id="SECID0EW2AG"><title>Description.</title><p>Shell broad trochiform, about as high as wide, with up to 4 whorls. Rarely specimens with slightly elevated spire occur. Protoconch high domical, about semicircular in profile; initial part immersed; consists of 1.1 whorls, measures 300 µm in diameter; nucleus about 90 µm wide; protoconch surface finely but strongly malleate near lower suture, rest appears to be irregularly granulate, but that might be due to poor preservation; <abbrev xmlns:xlink="http://www.w3.org/1999/xlink" xlink:title="protoconch/teleoconc" id="ABBRID0E32AG" xlink:type="simple">P/T</abbrev> boundary sharp, marked by massive growth constrictions near lower suture. Teleoconch whorls highly convex, with maximum convexity in adapical half, producing slightly stepped spire. Last whorl attains 74–81% of shell height. Aperture broadly drop-shaped, slightly inclined, with faint adapical notch at contact to penultimate whorl. Peristome slightly thickened and expanded at columella and base; sinuate in lateral view, with weakly protruding central part and weak adapical indentation. Umbilicus wide, deep. Fine prosocline growth lines cover shell. On one specimen, traces of spiral threads occur on base.</p></tp:treatment-sec><tp:treatment-sec sec-type="discussion" id="SECID0EA3AG"><title>Discussion.</title><p>The Caspian congeners <italic><tp:taxon-name><tp:taxon-name-part taxon-name-part-type="genus" reg="Andrusovia">Andrusovia</tp:taxon-name-part> <tp:taxon-name-part taxon-name-part-type="species" reg="dybowskii">dybowskii</tp:taxon-name-part></tp:taxon-name></italic> Brusina in Westerlund, 1902a (sensu <xref ref-type="bibr" rid="B101">Starobogatov 2000</xref>) and <italic><tp:taxon-name><tp:taxon-name-part taxon-name-part-type="genus" reg="Andrusovia">A.</tp:taxon-name-part> <tp:taxon-name-part taxon-name-part-type="species" reg="andrusovi">andrusovi</tp:taxon-name-part></tp:taxon-name></italic> Starobogatov, 2000 differ from the present species in their much lower spires. <italic><tp:taxon-name><tp:taxon-name-part taxon-name-part-type="genus" reg="Andrusovia">Andrusovia</tp:taxon-name-part> <tp:taxon-name-part taxon-name-part-type="species" reg="marina">marina</tp:taxon-name-part></tp:taxon-name></italic> (Logvinenko &amp; Starobogatov, 1969) is smaller and has a shorter spire. <xref ref-type="bibr" rid="B101">Starobogatov (2000)</xref> based the distinction from <italic><tp:taxon-name><tp:taxon-name-part taxon-name-part-type="genus" reg="Andrusovia">A.</tp:taxon-name-part> <tp:taxon-name-part taxon-name-part-type="species" reg="brusinai">brusinai</tp:taxon-name-part></tp:taxon-name></italic> on minor differences in shell ratios but these are strongly affected by the varying number of whorls and shell size; it might well be that <italic><tp:taxon-name><tp:taxon-name-part taxon-name-part-type="genus" reg="Andrusovia">A.</tp:taxon-name-part> <tp:taxon-name-part taxon-name-part-type="species" reg="marina">marina</tp:taxon-name-part></tp:taxon-name></italic> and <italic><tp:taxon-name><tp:taxon-name-part taxon-name-part-type="genus" reg="Andrusovia">A.</tp:taxon-name-part> <tp:taxon-name-part taxon-name-part-type="species" reg="brusinai">brusinai</tp:taxon-name-part></tp:taxon-name></italic> are just different growth stages of the same species. Since we have not seen the type material of <xref ref-type="bibr" rid="B70">Logvinenko and Starobogatov (1969)</xref>, we tentatively accept the distinction of both taxa by <xref ref-type="bibr" rid="B101">Starobogatov (2000)</xref>. Further comparison with the Logvinenko and Starobogatov material is essential to assess whether the two names refer indeed to distinct species.</p><p>
                        <italic><tp:taxon-name><tp:taxon-name-part taxon-name-part-type="genus" reg="Andrusovia">Andrusovia</tp:taxon-name-part> <tp:taxon-name-part taxon-name-part-type="species" reg="brusinai">brusinai</tp:taxon-name-part></tp:taxon-name></italic> resembles several recent species of <italic><tp:taxon-name><tp:taxon-name-part taxon-name-part-type="genus" reg="Horatia">Horatia</tp:taxon-name-part></tp:taxon-name></italic> Bourguignat, 1887, <italic><tp:taxon-name><tp:taxon-name-part taxon-name-part-type="genus" reg="Hauffenia">Hauffenia</tp:taxon-name-part></tp:taxon-name></italic> Pollonera, 1898 and <italic><tp:taxon-name><tp:taxon-name-part taxon-name-part-type="genus" reg="Islamia">Islamia</tp:taxon-name-part></tp:taxon-name></italic> Radoman, 1973 in terms of shell shape and protoconch surface. These differ from the present species in the either straight-sided (<italic><tp:taxon-name><tp:taxon-name-part taxon-name-part-type="genus" reg="Hauffenia">Hauffenia</tp:taxon-name-part></tp:taxon-name></italic>, <italic><tp:taxon-name><tp:taxon-name-part taxon-name-part-type="genus" reg="Islamia">Islamia</tp:taxon-name-part></tp:taxon-name></italic>; <xref ref-type="bibr" rid="B12">Arconada and Ramos 2006</xref>, Erőss and Petro 2008) or abapically (instead of adapically) sinuated peristome (<italic><tp:taxon-name><tp:taxon-name-part taxon-name-part-type="genus" reg="Horatia">Horatia</tp:taxon-name-part></tp:taxon-name></italic>; <xref ref-type="bibr" rid="B110">Szarowska 2006</xref>, <xref ref-type="bibr" rid="B111">Szarowska and Falniowski 2014</xref>). Shells of several species of <italic><tp:taxon-name><tp:taxon-name-part taxon-name-part-type="genus" reg="Pontohoratia">Pontohoratia</tp:taxon-name-part></tp:taxon-name></italic> Vinarski, Palatov &amp; Glöer, 2015 and <italic><tp:taxon-name><tp:taxon-name-part taxon-name-part-type="genus" reg="Motsametia">Motsametia</tp:taxon-name-part></tp:taxon-name></italic> Vinarski, Palatov &amp; Glöer, 2015 resemble <italic><tp:taxon-name><tp:taxon-name-part taxon-name-part-type="genus" reg="Andrusovia">Andrusovia</tp:taxon-name-part></tp:taxon-name></italic> species in terms of size and shape. They all differ in the more regularly shaped protoconchs, which show large nuclei and lack the massive growth constrictions.</p></tp:treatment-sec><tp:treatment-sec sec-type="distribution" id="SECID0ESBBG"><title>Distribution.</title><p>Endemic to the Caspian Sea, reported from middle and south Caspian Sea at depths between 47 and 311 m (<xref ref-type="bibr" rid="B101">Starobogatov 2000</xref>).</p></tp:treatment-sec><ref-list><ref id="B101"><mixed-citation xmlns:xlink="http://www.w3.org/1999/xlink" xlink:type="simple">
          <person-group><name name-style="western"><surname>Starobogatov</surname><given-names>YaI</given-names></name></person-group> (<year>2000</year>) <article-title>Caspian endemic genus <italic><tp:taxon-name><tp:taxon-name-part taxon-name-part-type="genus">Andrusovia</tp:taxon-name-part></tp:taxon-name></italic> (<tp:taxon-name><tp:taxon-name-part taxon-name-part-type="class">Gastropoda</tp:taxon-name-part></tp:taxon-name> Pectinibranchia <tp:taxon-name><tp:taxon-name-part taxon-name-part-type="family">Horatiidae</tp:taxon-name-part></tp:taxon-name>).</article-title> <source>Ruthenica</source> <volume>10</volume>(<issue>1</issue>): <fpage>37</fpage>–<lpage>42</lpage>.</mixed-citation></ref><ref id="B70"><mixed-citation xmlns:xlink="http://www.w3.org/1999/xlink" xlink:type="simple">
          <person-group><name name-style="western"><surname>Logvinenko</surname><given-names>BM</given-names></name><name name-style="western"><surname>Starobogatov</surname><given-names>YaI</given-names></name></person-group> (<year>1969</year>) <article-title><tp:taxon-name><tp:taxon-name-part taxon-name-part-type="phylum">Mollusca</tp:taxon-name-part></tp:taxon-name>.</article-title> In: <person-group><name name-style="western"><surname>Birshtein</surname><given-names>YaA</given-names></name><name name-style="western"><surname>Vinogradov</surname><given-names>LG</given-names></name><name name-style="western"><surname>Kondakov</surname><given-names>NN</given-names></name><name name-style="western"><surname>Kuhn</surname><given-names>MS</given-names></name><name name-style="western"><surname>Astakhova</surname><given-names>TV</given-names></name><name name-style="western"><surname>Romanova</surname><given-names>NN</given-names></name></person-group> (<role>Eds</role>) <issue-title>Atlas bespozvonochnykh Kaspiyskogo morya.</issue-title> <source>Pishchevaya Promyshlennost (Vsesoyuznyi Nauchno-issledovatel’skii Institut Morskogo Rybnogo Khozyaistva i Okeanografii), Moskva</source>, <fpage>308</fpage>–<lpage>385</lpage>.</mixed-citation></ref><ref id="B12"><mixed-citation xmlns:xlink="http://www.w3.org/1999/xlink" xlink:type="simple">
          <person-group><name name-style="western"><surname>Arconada</surname><given-names>B</given-names></name><name name-style="western"><surname>Ramos</surname><given-names>MA</given-names></name></person-group> (<year>2006</year>) Revision of the Genus <italic><tp:taxon-name><tp:taxon-name-part taxon-name-part-type="genus">Islamia</tp:taxon-name-part></tp:taxon-name></italic> Radoman, 1973 (<tp:taxon-name><tp:taxon-name-part taxon-name-part-type="class">Gastropoda</tp:taxon-name-part></tp:taxon-name>, <tp:taxon-name><tp:taxon-name-part taxon-name-part-type="subclass">Caenogastropoda</tp:taxon-name-part></tp:taxon-name>, <tp:taxon-name><tp:taxon-name-part taxon-name-part-type="family">Hydrobiidae</tp:taxon-name-part></tp:taxon-name>) on the Iberian Peninsula and Description of Two New Genera and Three New Species. Malacologia 48(1/2): 77–132. <ext-link xlink:type="simple" ext-link-type="uri" xlink:href="https://biodiversitylibrary.org/page/13115520">https://biodiversitylibrary.org/page/13115520</ext-link></mixed-citation></ref><ref id="B110"><mixed-citation xmlns:xlink="http://www.w3.org/1999/xlink" xlink:type="simple">
          <person-group><name name-style="western"><surname>Szarowska</surname><given-names>M</given-names></name></person-group> (<year>2006</year>) <article-title>Molecular phylogeny, systematics and morphological character evolution in the Balkan <tp:taxon-name><tp:taxon-name-part taxon-name-part-type="superfamily">Rissooidea</tp:taxon-name-part></tp:taxon-name> (<tp:taxon-name><tp:taxon-name-part taxon-name-part-type="subclass">Caenogastropoda</tp:taxon-name-part></tp:taxon-name>).</article-title> <source>Folia Malacologica</source> <volume>14</volume>(<issue>3</issue>): <fpage>99</fpage>–<lpage>168</lpage>. <ext-link xlink:type="simple" ext-link-type="doi" xlink:href="10.12657/folmal.014.014">https://doi.org/10.12657/folmal.014.014</ext-link></mixed-citation></ref><ref id="B111"><mixed-citation xmlns:xlink="http://www.w3.org/1999/xlink" xlink:type="simple">
          <person-group><name name-style="western"><surname>Szarowska</surname><given-names>M</given-names></name><name name-style="western"><surname>Falniowski</surname><given-names>A</given-names></name></person-group> (<year>2014</year>) <italic><tp:taxon-name><tp:taxon-name-part taxon-name-part-type="genus">Horatia</tp:taxon-name-part></tp:taxon-name></italic> Bourguignat, 1887: is this genus really phylogenetically very close to <italic><tp:taxon-name><tp:taxon-name-part taxon-name-part-type="genus">Radomaniola</tp:taxon-name-part></tp:taxon-name></italic> Szarowska, 2006 (<tp:taxon-name><tp:taxon-name-part taxon-name-part-type="subclass">Caenogastropoda</tp:taxon-name-part></tp:taxon-name>: <tp:taxon-name><tp:taxon-name-part taxon-name-part-type="superfamily">Truncatelloidea</tp:taxon-name-part></tp:taxon-name>)? Folia Malacologica 22(1): 31–39. <ext-link xlink:type="simple" ext-link-type="doi" xlink:href="10.12657/folmal.022.003">https://doi.org/10.12657/folmal.022.003</ext-link></mixed-citation></ref></ref-list></tp:taxon-treatment>
