# Supplementary material for: A late Pleistocene gastropod fauna from the northern Caspian Sea with implications for Pontocaspian gastropod taxonomy
Source: Zookeys. 2018 Jul 4;(770):43–103. doi: 10.3897/zookeys.770.25365 (PMC6041354; doi:10.3897/zookeys.770.25365)
Supplement: XML Treatment for Ecrobia cf. grimmi [file zookeys.770.25365-treatment9.xml]

<!DOCTYPE tp:taxon-treatment
  PUBLIC "-//TaxonX//DTD Taxonomic Treatment Publishing DTD v0 20100105//EN" "tax-treatment-NSO.dtd">
<tp:taxon-treatment xmlns:tp="http://www.plazi.org/taxpub"><tp:treatment-meta><kwd-group><label>Taxon classification</label><kwd><named-content xmlns:xlink="http://www.w3.org/1999/xlink" content-type="kingdom">Animalia</named-content></kwd><kwd><named-content xmlns:xlink="http://www.w3.org/1999/xlink" content-type="order">Littorinimorpha</named-content></kwd><kwd><named-content xmlns:xlink="http://www.w3.org/1999/xlink" content-type="family">Hydrobiidae</named-content></kwd></kwd-group><mixed-citation publication-type="journal"><person-group><name><surname>Neubauer</surname><given-names>Thomas A.</given-names></name><name><surname>van de Velde</surname><given-names>Sabrina</given-names></name><name><surname>Yanina</surname><given-names>Tamara</given-names></name><name><surname>Wesselingh</surname><given-names>Frank P.</given-names></name></person-group><article-title>A late Pleistocene gastropod fauna from the northern Caspian Sea with implications for Pontocaspian gastropod taxonomy</article-title><source>Zookeys</source><day>4</day><month>7</month><year>2018</year><volume>2018</volume><issue>770</issue><fpage>43</fpage><lpage>103</lpage><pub-id pub-id-type="doi">10.3897/zookeys.770.25365</pub-id></mixed-citation></tp:treatment-meta><tp:nomenclature><tp:taxon-name>
                        <tp:taxon-name-part taxon-name-part-type="genus" reg="Ecrobia">Ecrobia</tp:taxon-name-part>
                        <tp:taxon-name-part taxon-name-part-type="uncertainty-rank">cf.</tp:taxon-name-part>
                        <tp:taxon-name-part taxon-name-part-type="species" reg="grimmi">grimmi</tp:taxon-name-part>
                      </tp:taxon-name><tp:taxon-authority>(Clessin in W. Dybowski, 1887)</tp:taxon-authority><xref ref-type="fig" rid="F6">Fig. 6A–E, L</xref><tp:nomenclature-citation-list><tp:nomenclature-citation><tp:taxon-name>
                        <tp:taxon-name-part taxon-name-part-type="genus" reg="Ecrobia"/><tp:taxon-name-part taxon-name-part-type="species" reg="grimmi"/></tp:taxon-name><comment>cf. * 1887 <tp:taxon-name><tp:taxon-name-part taxon-name-part-type="genus" reg="Hydrobia">Hydrobia</tp:taxon-name-part> <tp:taxon-name-part taxon-name-part-type="species" reg="Grimmi">Grimmi</tp:taxon-name-part></tp:taxon-name> Cless.; W. Dybowski: 55–56. </comment></tp:nomenclature-citation><tp:nomenclature-citation><tp:taxon-name>
                        <tp:taxon-name-part taxon-name-part-type="genus" reg="Ecrobia"/><tp:taxon-name-part taxon-name-part-type="species" reg="grimmi"/></tp:taxon-name><comment>cf. 1888 [<tp:taxon-name><tp:taxon-name-part taxon-name-part-type="genus" reg="Hydrobia">Hydrobia</tp:taxon-name-part></tp:taxon-name>] <tp:taxon-name><tp:taxon-name-part taxon-name-part-type="genus" reg="Grimmi">Grimmi</tp:taxon-name-part></tp:taxon-name> Clessin. – W. Dybowski: 79, pl. 3, fig. 2. </comment></tp:nomenclature-citation><tp:nomenclature-citation><tp:taxon-name>
                        <tp:taxon-name-part taxon-name-part-type="genus" reg="Ecrobia"/><tp:taxon-name-part taxon-name-part-type="species" reg="grimmi"/></tp:taxon-name><comment>cf. 1952 <tp:taxon-name><tp:taxon-name-part taxon-name-part-type="genus" reg="Hydrobia">Hydrobia</tp:taxon-name-part> <tp:taxon-name-part taxon-name-part-type="species" reg="grimmi">grimmi</tp:taxon-name-part></tp:taxon-name> (Clessin) W. Dyb., 1888. – Zhadin: 225, fig. 147. </comment></tp:nomenclature-citation><tp:nomenclature-citation><tp:taxon-name>
                        <tp:taxon-name-part taxon-name-part-type="genus" reg="Ecrobia"/><tp:taxon-name-part taxon-name-part-type="species" reg="grimmi"/></tp:taxon-name><comment>cf. 1969 <tp:taxon-name><tp:taxon-name-part taxon-name-part-type="genus" reg="Pyrgohydrobia">Pyrgohydrobia</tp:taxon-name-part> <tp:taxon-name-part taxon-name-part-type="species" reg="grimmi">grimmi</tp:taxon-name-part></tp:taxon-name> (Cless. et W. Dyb.) – Logvinenko &amp; Starobogatov: 249, fig. 358 (11). </comment></tp:nomenclature-citation><tp:nomenclature-citation><tp:taxon-name>
                        <tp:taxon-name-part taxon-name-part-type="genus" reg="Ecrobia"/><tp:taxon-name-part taxon-name-part-type="species" reg="grimmi"/></tp:taxon-name><comment>cf. 2006 <tp:taxon-name><tp:taxon-name-part taxon-name-part-type="genus" reg="Caspiohydrobia">Caspiohydrobia</tp:taxon-name-part> <tp:taxon-name-part taxon-name-part-type="species" reg="grimmi">grimmi</tp:taxon-name-part></tp:taxon-name> (Clessin in W. Dybowski, 1888). – Kantor &amp; Sysoev, 91–92, pl. 43, fig. E. </comment></tp:nomenclature-citation><tp:nomenclature-citation><tp:taxon-name>
                        <tp:taxon-name-part taxon-name-part-type="genus" reg="Ecrobia"/><tp:taxon-name-part taxon-name-part-type="species" reg="grimmi"/></tp:taxon-name><comment>cf. 2009 <tp:taxon-name><tp:taxon-name-part taxon-name-part-type="genus" reg="Caspiohydrobia">Caspiohydrobia</tp:taxon-name-part> <tp:taxon-name-part taxon-name-part-type="species" reg="grimmi">grimmi</tp:taxon-name-part></tp:taxon-name> (Clessin et Dybowski, 1888). – Filippov &amp; Riedel: 70–72, 74–76, figs 4a–d. </comment></tp:nomenclature-citation><tp:nomenclature-citation><tp:taxon-name>
                        <tp:taxon-name-part taxon-name-part-type="genus" reg="Ecrobia"/><tp:taxon-name-part taxon-name-part-type="species" reg="grimmi"/></tp:taxon-name><comment>cf. 2016 <tp:taxon-name><tp:taxon-name-part taxon-name-part-type="genus" reg="Caspiohydrobia">Caspiohydrobia</tp:taxon-name-part> <tp:taxon-name-part taxon-name-part-type="species" reg="grimmi">grimmi</tp:taxon-name-part></tp:taxon-name> (Clessin et W. Dybowski in W. Dybowski, 1888). – Vinarski &amp; Kantor: 229. </comment></tp:nomenclature-citation></tp:nomenclature-citation-list></tp:nomenclature><tp:treatment-sec sec-type="material" id="SECID0EEIBG"><title>Material.</title><p>345 specimens (<abbrev xmlns:xlink="http://www.w3.org/1999/xlink" content-type="institution" xlink:title="Naturalis Biodiversity Center, Leiden, The Netherlands" id="ABBRID0EKIBG" xlink:type="simple">RGM</abbrev> 1309845, <abbrev xmlns:xlink="http://www.w3.org/1999/xlink" content-type="institution" xlink:title="Naturalis Biodiversity Center, Leiden, The Netherlands" id="ABBRID0EPIBG" xlink:type="simple">RGM</abbrev> 1309847, <abbrev xmlns:xlink="http://www.w3.org/1999/xlink" content-type="institution" xlink:title="Naturalis Biodiversity Center, Leiden, The Netherlands" id="ABBRID0EUIBG" xlink:type="simple">RGM</abbrev> 1310207, LV 201508).</p></tp:treatment-sec><tp:treatment-sec sec-type="type material" id="SECID0EZIBG"><title>Type material.</title><p>Not traced.</p></tp:treatment-sec><tp:treatment-sec sec-type="type locality" id="SECID0E5IBG"><title>Type locality.</title><p>“Kaspi-See” (Caspian Sea, no further details mentioned).</p></tp:treatment-sec><tp:treatment-sec sec-type="description" id="SECID0EDJBG"><title>Dimensions.</title><p>2.56 × 1.45 mm (LV 201508, Fig. <xref ref-type="fig" rid="F6">6A, B, L</xref>); 2.83 × 1.54 mm (<abbrev xmlns:xlink="http://www.w3.org/1999/xlink" content-type="institution" xlink:title="Naturalis Biodiversity Center, Leiden, The Netherlands" id="ABBRID0ENJBG" xlink:type="simple">RGM</abbrev> 1309845, Fig. <xref ref-type="fig" rid="F6">6C, D</xref>); 2.19 × 1.30 mm (<abbrev xmlns:xlink="http://www.w3.org/1999/xlink" content-type="institution" xlink:title="Naturalis Biodiversity Center, Leiden, The Netherlands" id="ABBRID0EWJBG" xlink:type="simple">RGM</abbrev> 1309847, Fig. <xref ref-type="fig" rid="F6">6E</xref>); 3.88 × 2.26 mm; 3.48 × 1.97 mm; 3.77 × 1.99 m; 3.50 × 1.89 mm; 3.26 × 1.79 mm; 3.33 × 1.66 mm.</p></tp:treatment-sec><tp:treatment-sec sec-type="description" id="SECID0E6JBG"><title>Description.</title><p>Shell shape highly variable, ranging from broad ovoid to slender conical, comprising up to 6.5 whorls. Protoconch consisting of about one whorl, with nucleus immersed; initial part slightly raised, producing acute apex; surface weakly granular to malleate; <abbrev xmlns:xlink="http://www.w3.org/1999/xlink" xlink:title="protoconch/teleoconc" id="ABBRID0EFKBG" xlink:type="simple">P/T</abbrev> transition clear. Protoconch and teleoconch whorls highly convex, sometimes slightly flattened centrally in later whorls; suture deep. Size of last whorl varies between 55–62%, descends into straight-sided base. Aperture regularly ovoid, slightly inclined, touching base of penultimate whorl, leaving wide umbilicus. Peristome simple, sometimes weakly expanded. Surface smooth expect for very fine prosocline growth lines.</p></tp:treatment-sec><tp:treatment-sec sec-type="discussion" id="SECID0EJKBG"><title>Discussion.</title><p>The shells of <italic><tp:taxon-name><tp:taxon-name-part taxon-name-part-type="genus" reg="Ecrobia">Ecrobia</tp:taxon-name-part></tp:taxon-name></italic> can only be reliably identified on the species-level using molecular data (<xref ref-type="bibr" rid="B52">Haase et al. 2010</xref>). Therefore, we tentatively assign the detected specimens to <italic><tp:taxon-name><tp:taxon-name-part taxon-name-part-type="genus" reg="Ecrobia">Ecrobia</tp:taxon-name-part> <tp:taxon-name-part taxon-name-part-type="species" reg="grimmi">grimmi</tp:taxon-name-part></tp:taxon-name></italic>, which is the only <italic><tp:taxon-name><tp:taxon-name-part taxon-name-part-type="genus" reg="Ecrobia">Ecrobia</tp:taxon-name-part></tp:taxon-name></italic> species occurring in the Caspian Sea today (<xref ref-type="bibr" rid="B52">Haase et al. 2010</xref>).</p><p>Most of the species presently assigned to <italic><tp:taxon-name><tp:taxon-name-part taxon-name-part-type="genus" reg="Caspiohydrobia">Caspiohydrobia</tp:taxon-name-part></tp:taxon-name></italic> Starobogatov, 1970, including its type species, <italic><tp:taxon-name><tp:taxon-name-part taxon-name-part-type="genus" reg="Pyrgohydrobia">Pyrgohydrobia</tp:taxon-name-part> <tp:taxon-name-part taxon-name-part-type="species" reg="eichwaldiana">eichwaldiana</tp:taxon-name-part></tp:taxon-name></italic> Golikov &amp; Starobogatov, 1966, range within the morphological variability of this species. Previous examination of both reproductive systems (<xref ref-type="bibr" rid="B99">Sitnikova et al. 1992</xref>) and juvenile shells (<xref ref-type="bibr" rid="B40">Filippov and Riedel 2009</xref>) did not yield criteria supporting interspecific differentiation. Very likely all of the thirty <italic><tp:taxon-name><tp:taxon-name-part taxon-name-part-type="genus" reg="Caspiohydrobia">Caspiohydrobia</tp:taxon-name-part></tp:taxon-name></italic> species listed by <xref ref-type="bibr" rid="B58">Kantor and Sysoev (2006)</xref> are morphotypes of a single species, probably <italic><tp:taxon-name><tp:taxon-name-part taxon-name-part-type="genus" reg="Ecrobia">E.</tp:taxon-name-part> <tp:taxon-name-part taxon-name-part-type="species" reg="grimmi">grimmi</tp:taxon-name-part></tp:taxon-name></italic>. Given the problems of using shell morphology to identify <italic><tp:taxon-name><tp:taxon-name-part taxon-name-part-type="genus" reg="Ecrobia">Ecrobia</tp:taxon-name-part></tp:taxon-name></italic>, taxonomic conclusions on the synonymy of the <italic><tp:taxon-name><tp:taxon-name-part taxon-name-part-type="genus" reg="Caspiohydrobia">Caspiohydrobia</tp:taxon-name-part></tp:taxon-name></italic> species require molecular data.</p></tp:treatment-sec><tp:treatment-sec sec-type="Note on species authority" id="SECID0EQNBG"><title>Note on species authority.</title><p>W. Dybowski (1887: 7) noted that all diagnoses were drafted by Clessin and himself and most new species were therefore marked with “nob.” (Lat. <italic>nobis</italic>, “us”). However, W. Dybowski obviously made exceptions. In case of the new genus <italic><tp:taxon-name><tp:taxon-name-part taxon-name-part-type="genus" reg="Clessinia">Clessinia</tp:taxon-name-part></tp:taxon-name></italic>, he marked the authority with “m.” (Lat. <italic>meus</italic>, “mine”). For <italic><tp:taxon-name><tp:taxon-name-part taxon-name-part-type="genus" reg="Hydrobia">Hydrobia</tp:taxon-name-part> <tp:taxon-name-part taxon-name-part-type="species" reg="grimmi">grimmi</tp:taxon-name-part></tp:taxon-name></italic>, the authority is clearly indicated with “Cless.”, making Clessin the sole author of the species (unlike indicated by several authors).</p></tp:treatment-sec><tp:treatment-sec sec-type="distribution" id="SECID0EMOBG"><title>Distribution.</title><p>Caspian Sea; Lake Sawa, Iraq (<xref ref-type="bibr" rid="B52">Haase et al. 2010</xref>); salt lakes near Chelyabinsk, Russia (<xref ref-type="bibr" rid="B95">Shishkoedova 2010</xref>). Subfossil records derive from Holocene deposits of the Aral Sea (<xref ref-type="bibr" rid="B40">Filippov and Riedel 2009</xref>).</p></tp:treatment-sec><tp:treatment-sec><!--Section generated to contain objects referenced in tp:taxon-treatment.--><fig id="F6" position="float" orientation="portrait"><label>Figure 6.</label><caption><p>
                            <tp:taxon-name><tp:taxon-name-part taxon-name-part-type="subfamily">Hydrobiinae</tp:taxon-name-part></tp:taxon-name> and <tp:taxon-name><tp:taxon-name-part taxon-name-part-type="subfamily">Horatiinae</tp:taxon-name-part></tp:taxon-name>. <bold>A, B, L</bold> <tp:taxon-name><tp:taxon-name-part taxon-name-part-type="genus" reg="Ecrobia">Ecrobia</tp:taxon-name-part> <tp:taxon-name-part taxon-name-part-type="uncertainty-rank">cf.</tp:taxon-name-part> <tp:taxon-name-part taxon-name-part-type="species" reg="grimmi">grimmi</tp:taxon-name-part></tp:taxon-name> (Clessin in W. Dybowski, 1887), LV 201508 <bold>C, D</bold> <tp:taxon-name><tp:taxon-name-part taxon-name-part-type="genus" reg="Ecrobia">E.</tp:taxon-name-part> <tp:taxon-name-part taxon-name-part-type="uncertainty-rank">cf.</tp:taxon-name-part> <tp:taxon-name-part taxon-name-part-type="species" reg="grimmi">grimmi</tp:taxon-name-part></tp:taxon-name>, <abbrev xmlns:xlink="http://www.w3.org/1999/xlink" content-type="institution" xlink:title="Naturalis Biodiversity Center, Leiden, The Netherlands" id="ABBRID0EHZAG" xlink:type="simple">RGM</abbrev> 1309845 <bold>E</bold> <tp:taxon-name><tp:taxon-name-part taxon-name-part-type="genus" reg="Ecrobia">E.</tp:taxon-name-part> <tp:taxon-name-part taxon-name-part-type="uncertainty-rank">cf.</tp:taxon-name-part> <tp:taxon-name-part taxon-name-part-type="species" reg="grimmi">grimmi</tp:taxon-name-part></tp:taxon-name>, <abbrev xmlns:xlink="http://www.w3.org/1999/xlink" content-type="institution" xlink:title="Naturalis Biodiversity Center, Leiden, The Netherlands" id="ABBRID0E2ZAG" xlink:type="simple">RGM</abbrev> 1309847 <bold>F, G</bold> <italic><tp:taxon-name><tp:taxon-name-part taxon-name-part-type="genus" reg="Andrusovia">Andrusovia</tp:taxon-name-part> <tp:taxon-name-part taxon-name-part-type="species" reg="brusinai">brusinai</tp:taxon-name-part></tp:taxon-name></italic> Starobogatov, 2000, <abbrev xmlns:xlink="http://www.w3.org/1999/xlink" content-type="institution" xlink:title="Naturalis Biodiversity Center, Leiden, The Netherlands" id="ABBRID0EN1AG" xlink:type="simple">RGM</abbrev> 1309840 <bold>H, K, N</bold> <italic><tp:taxon-name><tp:taxon-name-part taxon-name-part-type="genus" reg="Andrusovia">A.</tp:taxon-name-part> <tp:taxon-name-part taxon-name-part-type="species" reg="brusinai">brusinai</tp:taxon-name-part></tp:taxon-name></italic>, LV 201509 <bold>I, J, M</bold> <italic><tp:taxon-name><tp:taxon-name-part taxon-name-part-type="genus" reg="Andrusovia">A.</tp:taxon-name-part> <tp:taxon-name-part taxon-name-part-type="species" reg="brusinai">brusinai</tp:taxon-name-part></tp:taxon-name></italic>, <abbrev xmlns:xlink="http://www.w3.org/1999/xlink" content-type="institution" xlink:title="Naturalis Biodiversity Center, Leiden, The Netherlands" id="ABBRID0EM2AG" xlink:type="simple">RGM</abbrev> 1309839.</p></caption><graphic xmlns:xlink="http://www.w3.org/1999/xlink" xlink:href="zookeys-770-043-g006.jpg" position="float" orientation="portrait" xlink:type="simple" id="oo_214769.jpg"/></fig></tp:treatment-sec><ref-list><ref id="B52"><mixed-citation xmlns:xlink="http://www.w3.org/1999/xlink" xlink:type="simple">
          <person-group><name name-style="western"><surname>Haase</surname><given-names>M</given-names></name><name name-style="western"><surname>Naser</surname><given-names>MD</given-names></name><name name-style="western"><surname>Wilke</surname><given-names>T</given-names></name></person-group> (<year>2010</year>) <article-title><italic><tp:taxon-name><tp:taxon-name-part taxon-name-part-type="genus">Ecrobia</tp:taxon-name-part> <tp:taxon-name-part taxon-name-part-type="species">grimmi</tp:taxon-name-part></tp:taxon-name></italic> in brackish Lake Sawa, Iraq: indirect evidence for long-distance dispersal of hydrobiid gastropods (<tp:taxon-name><tp:taxon-name-part taxon-name-part-type="subclass">Caenogastropoda</tp:taxon-name-part></tp:taxon-name>: <tp:taxon-name><tp:taxon-name-part taxon-name-part-type="superfamily">Rissooidea</tp:taxon-name-part></tp:taxon-name>) by birds.</article-title> <source>Journal of Molluscan Studies</source> <volume>76</volume>: <fpage>101</fpage>–<lpage>105</lpage>. <ext-link xlink:type="simple" ext-link-type="doi" xlink:href="10.1093/mollus/eyp051">https://doi.org/10.1093/mollus/eyp051</ext-link></mixed-citation></ref><ref id="B99"><mixed-citation xmlns:xlink="http://www.w3.org/1999/xlink" xlink:type="simple">
          <person-group><name name-style="western"><surname>Sitnikova</surname><given-names>TYa</given-names></name><name name-style="western"><surname>Starobogatov</surname><given-names>YaI</given-names></name><name name-style="western"><surname>Anistratenko</surname><given-names>VV</given-names></name></person-group> (<year>1992</year>) <article-title>Anatomiya i sistematicheskoye polozheniye nekotorykh melkikh Pectinibranchia (<tp:taxon-name><tp:taxon-name-part taxon-name-part-type="phylum">Mollusca</tp:taxon-name-part></tp:taxon-name>, <tp:taxon-name><tp:taxon-name-part taxon-name-part-type="class">Gastropoda</tp:taxon-name-part></tp:taxon-name>) fauny Yevropy.</article-title> <source>Vestnik Zoologii</source> <volume>6</volume>: <fpage>3</fpage>–<lpage>12</lpage>.</mixed-citation></ref><ref id="B40"><mixed-citation xmlns:xlink="http://www.w3.org/1999/xlink" xlink:type="simple">
          <person-group><name name-style="western"><surname>Filippov</surname><given-names>A</given-names></name><name name-style="western"><surname>Riedel</surname><given-names>F</given-names></name></person-group> (<year>2009</year>) <article-title>The late Holocene mollusc fauna of the Aral Sea and its biogeographical and ecological interpretation.</article-title> <source>Limnologica</source> <volume>39</volume>(<issue>1</issue>): <fpage>67</fpage>–<lpage>85</lpage>. <ext-link xlink:type="simple" ext-link-type="doi" xlink:href="10.1016/j.limno.2008.04.003">https://doi.org/10.1016/j.limno.2008.04.003</ext-link></mixed-citation></ref><ref id="B58"><mixed-citation xmlns:xlink="http://www.w3.org/1999/xlink" xlink:type="simple">
          <person-group><name name-style="western"><surname>Kantor</surname><given-names>YuI</given-names></name><name name-style="western"><surname>Sysoev</surname><given-names>AV</given-names></name></person-group> (<year>2006</year>) <source>Morskiye i solonovatovodnyye bryukhonogiye mollyuski Rossii i sopredel’nykh stran: illyustrirovannyy katalog.</source> <publisher-name>KMK Scientific Press</publisher-name>, <publisher-loc>Moscow</publisher-loc>, <size units="page">372 pp</size>., 140 pls.</mixed-citation></ref><ref id="B95"><mixed-citation xmlns:xlink="http://www.w3.org/1999/xlink" xlink:type="simple">
          <person-group><name name-style="western"><surname>Shishkoedova</surname><given-names>OS</given-names></name></person-group> (<year>2010</year>) Pervaya nakhodka mollyuskov roda <italic><tp:taxon-name><tp:taxon-name-part taxon-name-part-type="genus">Caspiohydrobia</tp:taxon-name-part></tp:taxon-name></italic> (<tp:taxon-name><tp:taxon-name-part taxon-name-part-type="phylum">Mollusca</tp:taxon-name-part></tp:taxon-name>: <tp:taxon-name><tp:taxon-name-part taxon-name-part-type="class">Gastropoda</tp:taxon-name-part></tp:taxon-name>) v Chelyabinskoy oblasti. In: Ecology: from the southern mountains to the northern seas. Materials of the young scientists’ meeting, 19–23 April, 2010, Yekaterinburg. Goschchitsky Publisher, Yekaterinburg, 210–213.</mixed-citation></ref></ref-list></tp:taxon-treatment>
