# Supplementary material for: A late Pleistocene gastropod fauna from the northern Caspian Sea with implications for Pontocaspian gastropod taxonomy
Source: Zookeys. 2018 Jul 4;(770):43–103. doi: 10.3897/zookeys.770.25365 (PMC6041354; doi:10.3897/zookeys.770.25365)
Supplement: XML Treatment for Pyrgulinae [file zookeys.770.25365-treatment10.xml]

<!DOCTYPE tp:taxon-treatment
  PUBLIC "-//TaxonX//DTD Taxonomic Treatment Publishing DTD v0 20100105//EN" "tax-treatment-NSO.dtd">
<tp:taxon-treatment xmlns:tp="http://www.plazi.org/taxpub"><tp:treatment-meta><kwd-group><label>Taxon classification</label><kwd><named-content xmlns:xlink="http://www.w3.org/1999/xlink" content-type="kingdom">Animalia</named-content></kwd><kwd><named-content xmlns:xlink="http://www.w3.org/1999/xlink" content-type="order">Littorinimorpha</named-content></kwd><kwd><named-content xmlns:xlink="http://www.w3.org/1999/xlink" content-type="family">Hydrobiidae</named-content></kwd></kwd-group><mixed-citation publication-type="journal"><person-group><name><surname>Neubauer</surname><given-names>Thomas A.</given-names></name><name><surname>van de Velde</surname><given-names>Sabrina</given-names></name><name><surname>Yanina</surname><given-names>Tamara</given-names></name><name><surname>Wesselingh</surname><given-names>Frank P.</given-names></name></person-group><article-title>A late Pleistocene gastropod fauna from the northern Caspian Sea with implications for Pontocaspian gastropod taxonomy</article-title><source>Zookeys</source><day>4</day><month>7</month><year>2018</year><volume>2018</volume><issue>770</issue><fpage>43</fpage><lpage>103</lpage><pub-id pub-id-type="doi">10.3897/zookeys.770.25365</pub-id></mixed-citation></tp:treatment-meta><tp:nomenclature><label>Subfamily</label><tp:taxon-name>
                        <tp:taxon-name-part taxon-name-part-type="subfamily">Pyrgulinae</tp:taxon-name-part>
                      </tp:taxon-name><tp:taxon-authority>Brusina, 1882</tp:taxon-authority><tp:nomenclature-citation-list><tp:nomenclature-citation><tp:taxon-name><tp:taxon-name-part taxon-name-part-type="subfamily" reg="Pyrgulinae"/></tp:taxon-name><comment>1882 <tp:taxon-name><tp:taxon-name-part taxon-name-part-type="subfamily">Pyrgulinae</tp:taxon-name-part></tp:taxon-name> Brusina: 230. </comment></tp:nomenclature-citation><tp:nomenclature-citation><tp:taxon-name><tp:taxon-name-part taxon-name-part-type="subfamily" reg="Pyrgulinae"/></tp:taxon-name><comment>1914 <tp:taxon-name><tp:taxon-name-part taxon-name-part-type="family">Micromelaniidae</tp:taxon-name-part></tp:taxon-name> B. Dybowski &amp; Grochmalicki: 276. </comment></tp:nomenclature-citation><tp:nomenclature-citation><tp:taxon-name><tp:taxon-name-part taxon-name-part-type="subfamily" reg="Pyrgulinae"/></tp:taxon-name><comment>1915 <tp:taxon-name><tp:taxon-name-part taxon-name-part-type="subfamily">Turricaspiinae</tp:taxon-name-part></tp:taxon-name> B. Dybowski &amp; Grochmalicki: 103. </comment></tp:nomenclature-citation><tp:nomenclature-citation><tp:taxon-name><tp:taxon-name-part taxon-name-part-type="subfamily" reg="Pyrgulinae"/></tp:taxon-name><comment>2017 <tp:taxon-name><tp:taxon-name-part taxon-name-part-type="subfamily">Pyrgulinae</tp:taxon-name-part></tp:taxon-name> Brusina, 1882. – Bouchet et al.: 212, 346 [cum syn.]. </comment></tp:nomenclature-citation></tp:nomenclature-citation-list></tp:nomenclature><tp:treatment-sec sec-type="discussion" id="SECID0EBRBG"><title>Discussion.</title><p>The Caspian <tp:taxon-name><tp:taxon-name-part taxon-name-part-type="subfamily">Pyrgulinae</tp:taxon-name-part></tp:taxon-name> (sensu lato) encompasses 64 species that are considered accepted in the current literature (<xref ref-type="bibr" rid="B121">Vinarski and Kantor 2016</xref>). However, most of them are poorly known, documented by insufficient descriptions and drawings; for many, the type material has not been found (<xref ref-type="bibr" rid="B58">Kantor and Sysoev 2006</xref>, <xref ref-type="bibr" rid="B121">Vinarski and Kantor 2016</xref>). The extreme morphological variability of several representatives, such as those detected in the material from Selitrennoye, led previous authors to introduce numerous species based on shells with only minor deviations in shape, size or whorl outline. The Caspian <tp:taxon-name><tp:taxon-name-part taxon-name-part-type="subfamily">Pyrgulinae</tp:taxon-name-part></tp:taxon-name> therefore requires careful revision using molecular and anatomical data as far as available.</p><p>In addition to the problems associated with distinguishing species, genus-level classification is poorly resolved as well. Several attempts have been made to categorize this vast variability, and genus concepts have changed tremendously (e.g., B. <xref ref-type="bibr" rid="B32">Dybowski and Grochmalicki 1915</xref>, <xref ref-type="bibr" rid="B33">1917</xref>, <xref ref-type="bibr" rid="B136">Zhadin 1952</xref>, <xref ref-type="bibr" rid="B70">Logvinenko and Starobogatov 1969</xref>, <xref ref-type="bibr" rid="B58">Kantor and Sysoev 2006</xref>, <xref ref-type="bibr" rid="B121">Vinarski and Kantor 2016</xref>). Twelve genus names have been described for members of the Caspian <tp:taxon-name><tp:taxon-name-part taxon-name-part-type="subfamily">Pyrgulinae</tp:taxon-name-part></tp:taxon-name>, based on quite different concepts of traits considered diagnostic. Currently, all species are classified within <italic><tp:taxon-name><tp:taxon-name-part taxon-name-part-type="genus" reg="Caspia">Caspia</tp:taxon-name-part></tp:taxon-name></italic> Clessin &amp; W. Dybowski, 1887, <italic><tp:taxon-name><tp:taxon-name-part taxon-name-part-type="genus" reg="Pyrgula">Pyrgula</tp:taxon-name-part></tp:taxon-name></italic> De Cristofori &amp; Jan, 1832 and <italic><tp:taxon-name><tp:taxon-name-part taxon-name-part-type="genus" reg="Turricaspia">Turricaspia</tp:taxon-name-part></tp:taxon-name></italic> B. Dybowski &amp; Grochmalicki, 1915 (<xref ref-type="bibr" rid="B58">Kantor and Sysoev 2006</xref>, <xref ref-type="bibr" rid="B121">Vinarski and Kantor 2016</xref>). This scheme unites quite a variety of different morphologies under the same genus names, while at the same time similar species are assigned to different genera (e.g., <xref ref-type="bibr" rid="B58">Kantor and Sysoev 2006</xref>). Unfortunately, hardly any previous study provided explanations for their genus classifications or systematic concepts in general.</p><p>A thorough revision of all Caspian <tp:taxon-name><tp:taxon-name-part taxon-name-part-type="subfamily">Pyrgulinae</tp:taxon-name-part></tp:taxon-name> is beyond the scope of this study, but we discuss and revise the concepts that have been applied to the species studied herein.</p><p>
                        <xref ref-type="bibr" rid="B121">Vinarski and Kantor (2016)</xref> listed 38 species of the genus <italic><tp:taxon-name><tp:taxon-name-part taxon-name-part-type="genus" reg="Pyrgula">Pyrgula</tp:taxon-name-part></tp:taxon-name></italic> for the Caspian Sea. The type species of <italic><tp:taxon-name><tp:taxon-name-part taxon-name-part-type="genus" reg="Pyrgula">Pyrgula</tp:taxon-name-part></tp:taxon-name></italic> De Cristofori &amp; Jan, 1832, <italic><tp:taxon-name><tp:taxon-name-part taxon-name-part-type="genus" reg="Pyrgula">P.</tp:taxon-name-part> <tp:taxon-name-part taxon-name-part-type="species" reg="annulata">annulata</tp:taxon-name-part></tp:taxon-name></italic> (Linnaeus, 1758), lives in freshwater lakes and springs in Italy and Dalmatia (<xref ref-type="bibr" rid="B124">Welter-Schultes 2012</xref>). Shell morphology, anatomy and protoconch characteristics are very similar to Pontocaspian <tp:taxon-name><tp:taxon-name-part taxon-name-part-type="subfamily">Pyrgulinae</tp:taxon-name-part></tp:taxon-name>, e.g., some species of <italic><tp:taxon-name><tp:taxon-name-part taxon-name-part-type="genus" reg="Turricaspia">Turricaspia</tp:taxon-name-part></tp:taxon-name></italic> (compare also discussion in <xref ref-type="bibr" rid="B93">Riedel et al. 2001</xref>). However, molecular evidence suggests that <italic><tp:taxon-name><tp:taxon-name-part taxon-name-part-type="genus" reg="Pyrgula">Pyrgula</tp:taxon-name-part> <tp:taxon-name-part taxon-name-part-type="species" reg="annulata">annulata</tp:taxon-name-part></tp:taxon-name></italic> is only distantly related to the Pontocaspian species flock within the <tp:taxon-name><tp:taxon-name-part taxon-name-part-type="subfamily">Pyrgulinae</tp:taxon-name-part></tp:taxon-name>, with the last common ancestor dating back to the late Miocene (<xref ref-type="bibr" rid="B130">Wilke et al. 2007</xref>). Therefore, Pontocaspian species should not be attributed to <italic><tp:taxon-name><tp:taxon-name-part taxon-name-part-type="genus" reg="Pyrgula">Pyrgula</tp:taxon-name-part></tp:taxon-name></italic>, despite apparent morphological congruence, especially of some of the keeled Pontocaspian <tp:taxon-name><tp:taxon-name-part taxon-name-part-type="subfamily">Pyrgulinae</tp:taxon-name-part></tp:taxon-name>. A separation on subfamily level as proposed by B. <xref ref-type="bibr" rid="B32">Dybowski and Grochmalicki (1915)</xref> is opposed by the latest phylogeny of rissooidean gastropods, which suggests a rather close relationship (<xref ref-type="bibr" rid="B131">Wilke et al. 2013</xref>).</p><p>
                        <italic><tp:taxon-name><tp:taxon-name-part taxon-name-part-type="genus" reg="Turricaspia">Turricaspia</tp:taxon-name-part></tp:taxon-name></italic> B. Dybowski &amp; Grochmalicki, 1915 (type species: <italic><tp:taxon-name><tp:taxon-name-part taxon-name-part-type="genus" reg="Micromelania">Micromelania</tp:taxon-name-part> <tp:taxon-name-part taxon-name-part-type="species" reg="turricula">turricula</tp:taxon-name-part></tp:taxon-name></italic> B. Dybowski &amp; Grochmalicki, 1915) was introduced for species with turriform, elongate shells with numerous whorls. Presently, the genus includes 22 Caspian species, encompassing elongate and broad, conical and ovoid, and sculptured and smooth species (<xref ref-type="bibr" rid="B58">Kantor and Sysoev 2006</xref>, <xref ref-type="bibr" rid="B121">Vinarski and Kantor 2016</xref>). Many species assigned to <italic><tp:taxon-name><tp:taxon-name-part taxon-name-part-type="genus" reg="Pyrgula">Pyrgula</tp:taxon-name-part></tp:taxon-name></italic> by <xref ref-type="bibr" rid="B58">Kantor and Sysoev (2006)</xref> and <xref ref-type="bibr" rid="B121">Vinarski and Kantor (2016)</xref> actually resemble <italic><tp:taxon-name><tp:taxon-name-part taxon-name-part-type="genus" reg="Turricaspia">Turricaspia</tp:taxon-name-part> <tp:taxon-name-part taxon-name-part-type="species" reg="turricula">turricula</tp:taxon-name-part></tp:taxon-name></italic> with respect to the turriform, conical shell. This similarity also regards the type species of the genera <italic><tp:taxon-name><tp:taxon-name-part taxon-name-part-type="genus" reg="Caspiopyrgula">Caspiopyrgula</tp:taxon-name-part></tp:taxon-name></italic> Logvinenko &amp; Starobogatov, 1969 (type species: <italic><tp:taxon-name><tp:taxon-name-part taxon-name-part-type="genus" reg="Turricaspia">Turricaspia</tp:taxon-name-part> <tp:taxon-name-part taxon-name-part-type="species" reg="nossovi">nossovi</tp:taxon-name-part></tp:taxon-name></italic> Kolesnikov, 1947), <italic><tp:taxon-name><tp:taxon-name-part taxon-name-part-type="genus" reg="Eurycaspia">Eurycaspia</tp:taxon-name-part></tp:taxon-name></italic> Logvinenko &amp; Starobogatov, 1969 (<italic><tp:taxon-name><tp:taxon-name-part taxon-name-part-type="genus" reg="Micromelania">Micromelania</tp:taxon-name-part> <tp:taxon-name-part taxon-name-part-type="species" reg="pseudodimidiata">pseudodimidiata</tp:taxon-name-part></tp:taxon-name></italic> B. Dybowski &amp; Grochmalicki, 1917), <italic><tp:taxon-name><tp:taxon-name-part taxon-name-part-type="genus" reg="Oxypyrgula">Oxypyrgula</tp:taxon-name-part></tp:taxon-name></italic> Logvinenko &amp; Starobogatov, 1969 (<italic><tp:taxon-name><tp:taxon-name-part taxon-name-part-type="genus" reg="Pyrgula">Pyrgula</tp:taxon-name-part> <tp:taxon-name-part taxon-name-part-type="species" reg="pseudospica">pseudospica</tp:taxon-name-part></tp:taxon-name></italic> Logvinenko &amp; Starobogatov, 1969), and <italic><tp:taxon-name><tp:taxon-name-part taxon-name-part-type="genus" reg="Trachycaspia">Trachycaspia</tp:taxon-name-part></tp:taxon-name></italic> B. Dybowski &amp; Grochmalicki, 1917 (<italic><tp:taxon-name><tp:taxon-name-part taxon-name-part-type="genus" reg="Rissoa">Rissoa</tp:taxon-name-part> <tp:taxon-name-part taxon-name-part-type="species" reg="dimidiata">dimidiata</tp:taxon-name-part></tp:taxon-name></italic> Eichwald, 1838). After examination of descriptions and illustrations of the type species (e.g., <xref ref-type="bibr" rid="B58">Kantor and Sysoev 2006</xref>), we conclude that these genera should be considered as junior synonyms of <italic><tp:taxon-name><tp:taxon-name-part taxon-name-part-type="genus" reg="Turricaspia">Turricaspia</tp:taxon-name-part></tp:taxon-name></italic>.</p><p>Some of the species classified as <italic><tp:taxon-name><tp:taxon-name-part taxon-name-part-type="genus" reg="Turricaspia">Turricaspia</tp:taxon-name-part></tp:taxon-name></italic> by <xref ref-type="bibr" rid="B58">Kantor and Sysoev (2006)</xref> and <xref ref-type="bibr" rid="B121">Vinarski and Kantor (2016)</xref> differ considerably from <italic><tp:taxon-name><tp:taxon-name-part taxon-name-part-type="genus" reg="Turricaspia">Turricaspia</tp:taxon-name-part></tp:taxon-name></italic> s.s. in shell shape. This contains the type species of the genera <italic><tp:taxon-name><tp:taxon-name-part taxon-name-part-type="genus" reg="Caspiella">Caspiella</tp:taxon-name-part></tp:taxon-name></italic> Thiele, 1928 (<italic><tp:taxon-name><tp:taxon-name-part taxon-name-part-type="genus" reg="Rissoa">Rissoa</tp:taxon-name-part> <tp:taxon-name-part taxon-name-part-type="species" reg="conus">conus</tp:taxon-name-part></tp:taxon-name></italic> Eichwald, 1838), <italic><tp:taxon-name><tp:taxon-name-part taxon-name-part-type="genus" reg="Clessiniola">Clessiniola</tp:taxon-name-part></tp:taxon-name></italic> Lindholm, 1924 (<italic><tp:taxon-name><tp:taxon-name-part taxon-name-part-type="genus" reg="Paludina">Paludina</tp:taxon-name-part> <tp:taxon-name-part taxon-name-part-type="species" reg="variabilis">variabilis</tp:taxon-name-part></tp:taxon-name></italic> Eichwald, 1838), and <italic><tp:taxon-name><tp:taxon-name-part taxon-name-part-type="genus" reg="Laevicaspia">Laevicaspia</tp:taxon-name-part></tp:taxon-name></italic> B. Dybowski &amp; Grochmalicki, 1917 (<italic><tp:taxon-name><tp:taxon-name-part taxon-name-part-type="genus" reg="Rissoa">Rissoa</tp:taxon-name-part> <tp:taxon-name-part taxon-name-part-type="species" reg="caspia">caspia</tp:taxon-name-part></tp:taxon-name></italic> Eichwald, 1838). In turn, some species presently attributed to the genus <italic><tp:taxon-name><tp:taxon-name-part taxon-name-part-type="genus" reg="Euxinipyrgula">Euxinipyrgula</tp:taxon-name-part></tp:taxon-name></italic> Sitnikova &amp; Starobogatov, 1999 (type species: <italic><tp:taxon-name><tp:taxon-name-part taxon-name-part-type="genus" reg="Pyrgula">Pyrgula</tp:taxon-name-part> <tp:taxon-name-part taxon-name-part-type="species" reg="milachevitchi">milachevitchi</tp:taxon-name-part></tp:taxon-name></italic> Golikov &amp; Starobogatov, 1966) closely resemble species of the <italic><tp:taxon-name><tp:taxon-name-part taxon-name-part-type="genus" reg="Laevicaspia">Laevicaspia</tp:taxon-name-part></tp:taxon-name></italic>–<italic><tp:taxon-name><tp:taxon-name-part taxon-name-part-type="genus" reg="Caspiella">Caspiella</tp:taxon-name-part></tp:taxon-name></italic> group (compare <xref ref-type="bibr" rid="B9">Anistratenko et al. 2011</xref>).</p><p>Based on a review of the Pontocaspian species formerly attributed to these genera and illustrated in the literature (<xref ref-type="bibr" rid="B45">Golikov and Starobogatov 1966</xref>, <xref ref-type="bibr" rid="B70">Logvinenko and Starobogatov 1969</xref>, <xref ref-type="bibr" rid="B5">Alexenko and Starobogatov 1987</xref>, <xref ref-type="bibr" rid="B58">Kantor and Sysoev 2006</xref>, <xref ref-type="bibr" rid="B7">Anistratenko 2008</xref>), we propose to distinguish the genera <italic><tp:taxon-name><tp:taxon-name-part taxon-name-part-type="genus" reg="Clessiniola">Clessiniola</tp:taxon-name-part></tp:taxon-name></italic> and <italic><tp:taxon-name><tp:taxon-name-part taxon-name-part-type="genus" reg="Laevicaspia">Laevicaspia</tp:taxon-name-part></tp:taxon-name></italic> from <italic><tp:taxon-name><tp:taxon-name-part taxon-name-part-type="genus" reg="Turricaspia">Turricaspia</tp:taxon-name-part></tp:taxon-name></italic>, and to treat <italic><tp:taxon-name><tp:taxon-name-part taxon-name-part-type="genus" reg="Caspiella">Caspiella</tp:taxon-name-part></tp:taxon-name></italic> and <italic><tp:taxon-name><tp:taxon-name-part taxon-name-part-type="genus" reg="Euxinipyrgula">Euxinipyrgula</tp:taxon-name-part></tp:taxon-name></italic> as junior synonyms of <italic><tp:taxon-name><tp:taxon-name-part taxon-name-part-type="genus" reg="Laevicaspia">Laevicaspia</tp:taxon-name-part></tp:taxon-name></italic>.</p><p>
                        <italic><tp:taxon-name><tp:taxon-name-part taxon-name-part-type="genus" reg="Clessiniola">Clessiniola</tp:taxon-name-part></tp:taxon-name></italic> species can be easily distinguished from species attributed to other genera based on their broad shells with a large body whorl and aperture. The situation for the <italic><tp:taxon-name><tp:taxon-name-part taxon-name-part-type="genus" reg="Laevicaspia">Laevicaspia</tp:taxon-name-part></tp:taxon-name></italic>–<italic><tp:taxon-name><tp:taxon-name-part taxon-name-part-type="genus" reg="Caspiella">Caspiella</tp:taxon-name-part></tp:taxon-name></italic>–<italic><tp:taxon-name><tp:taxon-name-part taxon-name-part-type="genus" reg="Euxinipyrgula">Euxinipyrgula</tp:taxon-name-part></tp:taxon-name></italic> is more difficult. The three type species (see above) share the ovoid shape with cyrtoconoid spire, the high whorl accretion rate, the shape, inclination, lateral sinuation and thickening of the aperture, and the extent and sculpture of the protoconch (e.g., <xref ref-type="bibr" rid="B58">Kantor and Sysoev 2006</xref>, <xref ref-type="bibr" rid="B7">Anistratenko 2008</xref>, and this study). The only differences are shell size and whorl convexity, which we do not consider sufficient to distinguish genera. The adapical thickening of the aperture resulting from downward growing of the shell in late ontogeny as stated in the diagnosis of the genus <italic><tp:taxon-name><tp:taxon-name-part taxon-name-part-type="genus" reg="Euxinipyrgula">Euxinipyrgula</tp:taxon-name-part></tp:taxon-name></italic> by <xref ref-type="bibr" rid="B98">Sitnikova and Starobogatov (1999)</xref> is also shown for species that have been attributed to <italic><tp:taxon-name><tp:taxon-name-part taxon-name-part-type="genus" reg="Caspiella">Caspiella</tp:taxon-name-part></tp:taxon-name></italic> (see below). The features of the soft-part anatomy considered diagnostic by these authors need to be rechecked and compared to live material from the Caspian Sea to reevaluate the position of <italic><tp:taxon-name><tp:taxon-name-part taxon-name-part-type="genus" reg="Euxinipyrgula">Euxinipyrgula</tp:taxon-name-part></tp:taxon-name></italic>. <xref ref-type="bibr" rid="B98">Sitnikova and Starobogatov (1999)</xref> also discussed the similarities between <italic><tp:taxon-name><tp:taxon-name-part taxon-name-part-type="genus" reg="Caspiella">Caspiella</tp:taxon-name-part></tp:taxon-name></italic> and <italic><tp:taxon-name><tp:taxon-name-part taxon-name-part-type="genus" reg="Euxinipyrgula">Euxinipyrgula</tp:taxon-name-part></tp:taxon-name></italic>, concluding that <italic><tp:taxon-name><tp:taxon-name-part taxon-name-part-type="genus" reg="Caspiella">Caspiella</tp:taxon-name-part></tp:taxon-name></italic> should perhaps be included in the genus <italic><tp:taxon-name><tp:taxon-name-part taxon-name-part-type="genus" reg="Euxinipyrgula">Euxinipyrgula</tp:taxon-name-part></tp:taxon-name></italic>, possibly as a separate subgenus (which would be nomenclaturally invalid however).</p><p>The ovoid shape, lateral sinuation and thickening of the aperture typical for the <italic><tp:taxon-name><tp:taxon-name-part taxon-name-part-type="genus" reg="Laevicaspia">Laevicaspia</tp:taxon-name-part></tp:taxon-name></italic>–<italic><tp:taxon-name><tp:taxon-name-part taxon-name-part-type="genus" reg="Caspiella">Caspiella</tp:taxon-name-part></tp:taxon-name></italic>–<italic><tp:taxon-name><tp:taxon-name-part taxon-name-part-type="genus" reg="Euxinipyrgula">Euxinipyrgula</tp:taxon-name-part></tp:taxon-name></italic> group are also found among species of the genus <italic><tp:taxon-name><tp:taxon-name-part taxon-name-part-type="genus" reg="Prososthenia">Prososthenia</tp:taxon-name-part></tp:taxon-name></italic> Neumayr, 1969 from the middle Miocene of the Dinaride Lake System (e.g., <xref ref-type="bibr" rid="B78">Neubauer et al. 2016b</xref>). These species, however, differ in the granulate protoconch making up less than one whorl.</p><p>Species of <italic><tp:taxon-name><tp:taxon-name-part taxon-name-part-type="genus" reg="Turricaspia">Turricaspia</tp:taxon-name-part></tp:taxon-name></italic> differ from <italic><tp:taxon-name><tp:taxon-name-part taxon-name-part-type="genus" reg="Laevicaspia">Laevicaspia</tp:taxon-name-part></tp:taxon-name></italic> in the slower, regular whorl accretion, producing a conical spire and a higher number of whorls at the same size. In addition, <italic><tp:taxon-name><tp:taxon-name-part taxon-name-part-type="genus" reg="Turricaspia">Turricaspia</tp:taxon-name-part></tp:taxon-name></italic> species have usually more fragile shells, thinner peristomes and often more strongly sinuate growth lines.</p><p>The genus <italic><tp:taxon-name><tp:taxon-name-part taxon-name-part-type="genus" reg="Caspia">Caspia</tp:taxon-name-part></tp:taxon-name></italic> is listed among <tp:taxon-name><tp:taxon-name-part taxon-name-part-type="subfamily">Pyrgulinae</tp:taxon-name-part></tp:taxon-name> in latest catalogues (<xref ref-type="bibr" rid="B58">Kantor and Sysoev 2006</xref>, <xref ref-type="bibr" rid="B121">Vinarski and Kantor 2016</xref>), but it has been shown to be unrelated to that subfamily (<xref ref-type="bibr" rid="B8">Anistratenko 2013</xref>, <xref ref-type="bibr" rid="B15">Bouchet et al. 2017</xref>; see discussion of the <tp:taxon-name><tp:taxon-name-part taxon-name-part-type="subfamily">Caspiinae</tp:taxon-name-part></tp:taxon-name> above).</p><p>Finally, several Pontocaspian <tp:taxon-name><tp:taxon-name-part taxon-name-part-type="subfamily">Pyrgulinae</tp:taxon-name-part></tp:taxon-name> have been previously assigned to the genus <italic><tp:taxon-name><tp:taxon-name-part taxon-name-part-type="genus" reg="Micromelania">Micromelania</tp:taxon-name-part></tp:taxon-name></italic> Brusina, 1874 (e.g., W. Dybowski 1887, B. <xref ref-type="bibr" rid="B33">Dybowski and Grochmalicki 1917</xref>). Its type species, <italic><tp:taxon-name><tp:taxon-name-part taxon-name-part-type="genus" reg="Micromelania">Micromelania</tp:taxon-name-part> <tp:taxon-name-part taxon-name-part-type="species" reg="cerithiopsis">cerithiopsis</tp:taxon-name-part></tp:taxon-name></italic> Brusina, 1874 (subsequent designation by <xref ref-type="bibr" rid="B27">Dollfus 1912</xref>), derives from late Miocene deposits of Lake Pannon. It differs considerably from Pontocaspian <tp:taxon-name><tp:taxon-name-part taxon-name-part-type="subfamily">Pyrgulinae</tp:taxon-name-part></tp:taxon-name> regarding the presence of 2–4 noded keels and the small size (4.5 × 1.33 mm after <xref ref-type="bibr" rid="B18">Brusina 1874</xref>) compared to the rather high number of eight whorls.</p></tp:treatment-sec><ref-list><ref id="B121"><mixed-citation xmlns:xlink="http://www.w3.org/1999/xlink" xlink:type="simple">
          <person-group><name name-style="western"><surname>Vinarski</surname><given-names>MV</given-names></name><name name-style="western"><surname>Kantor</surname><given-names>YuI</given-names></name></person-group> (<year>2016</year>) <source>Analytical catalogue of fresh and brackish water molluscs of Russia and adjacent countries. A.N.</source> <publisher-name>Severtsov Institute of Ecology and Evolution of RAS</publisher-name>, <publisher-loc>Moscow</publisher-loc>, <size units="page">544 pp</size>.</mixed-citation></ref><ref id="B58"><mixed-citation xmlns:xlink="http://www.w3.org/1999/xlink" xlink:type="simple">
          <person-group><name name-style="western"><surname>Kantor</surname><given-names>YuI</given-names></name><name name-style="western"><surname>Sysoev</surname><given-names>AV</given-names></name></person-group> (<year>2006</year>) <source>Morskiye i solonovatovodnyye bryukhonogiye mollyuski Rossii i sopredel’nykh stran: illyustrirovannyy katalog.</source> <publisher-name>KMK Scientific Press</publisher-name>, <publisher-loc>Moscow</publisher-loc>, <size units="page">372 pp</size>., 140 pls.</mixed-citation></ref><ref id="B32"><mixed-citation xmlns:xlink="http://www.w3.org/1999/xlink" xlink:type="simple">
          <person-group><name name-style="western"><surname>Dybowski</surname><given-names>B</given-names></name><name name-style="western"><surname>Grochmalicki</surname><given-names>J</given-names></name></person-group> (<year>1915</year>) Ueber kaspische Schnecken aus der Abteilung “<tp:taxon-name><tp:taxon-name-part taxon-name-part-type="subfamily">Turricaspiinae</tp:taxon-name-part></tp:taxon-name>” subfam. nova zum Vergleich mit den Turribaikalina nobis. Petrograd, 34 pp. [numbered 103–136], 3 pls.</mixed-citation></ref><ref id="B33"><mixed-citation xmlns:xlink="http://www.w3.org/1999/xlink" xlink:type="simple">
          <person-group><name name-style="western"><surname>Dybowski</surname><given-names>B</given-names></name><name name-style="western"><surname>Grochmalicki</surname><given-names>J</given-names></name></person-group> (<year>1917</year>) <article-title>Studien über die turmförmigen Schnecken des Baikalsees und des Kaspimeeres (<tp:taxon-name><tp:taxon-name-part taxon-name-part-type="subfamily">Turribaicaliinae</tp:taxon-name-part></tp:taxon-name> – <tp:taxon-name><tp:taxon-name-part taxon-name-part-type="subfamily">Turricaspiinae</tp:taxon-name-part></tp:taxon-name>).</article-title> <source>Abhandlungen der Kaiserlich-Königlichen Zoologisch-Botanischen Gesellschaft in Wien</source> <volume>9</volume>(<issue>3</issue>): <fpage>1</fpage>–<lpage>55</lpage>. <ext-link xlink:type="simple" ext-link-type="uri" xlink:href="https://biodiversitylibrary.org/page/5550074">https://biodiversitylibrary.org/page/5550074</ext-link></mixed-citation></ref><ref id="B136"><mixed-citation xmlns:xlink="http://www.w3.org/1999/xlink" xlink:type="simple">
          <person-group><name name-style="western"><surname>Zhadin</surname><given-names>VI</given-names></name></person-group> (<year>1952</year>) <source>Mollyuski presnykh i solonovatykh vod SSSR.</source> <publisher-name>Izdatel’stvo Akademii Nauk SSSR</publisher-name>, <publisher-loc>Moskva, Leningrad</publisher-loc>, <size units="page">376 pp</size>.</mixed-citation></ref><ref id="B70"><mixed-citation xmlns:xlink="http://www.w3.org/1999/xlink" xlink:type="simple">
          <person-group><name name-style="western"><surname>Logvinenko</surname><given-names>BM</given-names></name><name name-style="western"><surname>Starobogatov</surname><given-names>YaI</given-names></name></person-group> (<year>1969</year>) <article-title><tp:taxon-name><tp:taxon-name-part taxon-name-part-type="phylum">Mollusca</tp:taxon-name-part></tp:taxon-name>.</article-title> In: <person-group><name name-style="western"><surname>Birshtein</surname><given-names>YaA</given-names></name><name name-style="western"><surname>Vinogradov</surname><given-names>LG</given-names></name><name name-style="western"><surname>Kondakov</surname><given-names>NN</given-names></name><name name-style="western"><surname>Kuhn</surname><given-names>MS</given-names></name><name name-style="western"><surname>Astakhova</surname><given-names>TV</given-names></name><name name-style="western"><surname>Romanova</surname><given-names>NN</given-names></name></person-group> (<role>Eds</role>) <issue-title>Atlas bespozvonochnykh Kaspiyskogo morya.</issue-title> <source>Pishchevaya Promyshlennost (Vsesoyuznyi Nauchno-issledovatel’skii Institut Morskogo Rybnogo Khozyaistva i Okeanografii), Moskva</source>, <fpage>308</fpage>–<lpage>385</lpage>.</mixed-citation></ref><ref id="B124"><mixed-citation xmlns:xlink="http://www.w3.org/1999/xlink" xlink:type="simple">
          <person-group><name name-style="western"><surname>Welter-Schultes</surname><given-names>FW</given-names></name></person-group> (<year>2012</year>) <source>European non-marine molluscs, a guide for species identification.</source> <publisher-name>Planet Poster Editions</publisher-name>, <publisher-loc>Göttingen</publisher-loc>, <size units="page">679 pp</size>.</mixed-citation></ref><ref id="B93"><mixed-citation xmlns:xlink="http://www.w3.org/1999/xlink" xlink:type="simple">
          <person-group><name name-style="western"><surname>Riedel</surname><given-names>F</given-names></name><name name-style="western"><surname>Healy</surname><given-names>JM</given-names></name><name name-style="western"><surname>Röpsdorf</surname><given-names>P</given-names></name><name name-style="western"><surname>Sitnikova</surname><given-names>TYa</given-names></name></person-group> (<year>2001</year>) <article-title>Ecology, Shell Morphology, Anatomy and Sperm Ultrastructure of Caenogastropod <italic><tp:taxon-name><tp:taxon-name-part taxon-name-part-type="genus">Pyrgula</tp:taxon-name-part> <tp:taxon-name-part taxon-name-part-type="species">annulata</tp:taxon-name-part></tp:taxon-name></italic>, with a Discussion of the Relations between the ‘<tp:taxon-name><tp:taxon-name-part taxon-name-part-type="family">Pyrgulidae</tp:taxon-name-part></tp:taxon-name>’ and Caspian and Baikalian Rissooideans.</article-title> <source>Limnologica</source> <volume>31</volume>: <fpage>289</fpage>–<lpage>302</lpage>. <ext-link xlink:type="simple" ext-link-type="doi" xlink:href="10.1016/S0075-9511(01)80031-1">https://doi.org/10.1016/S0075-9511(01)80031-1</ext-link></mixed-citation></ref><ref id="B130"><mixed-citation xmlns:xlink="http://www.w3.org/1999/xlink" xlink:type="simple">
          <person-group><name name-style="western"><surname>Wilke</surname><given-names>T</given-names></name><name name-style="western"><surname>Albrecht</surname><given-names>C</given-names></name><name name-style="western"><surname>Anistratenko</surname><given-names>VV</given-names></name><name name-style="western"><surname>Sahin</surname><given-names>SK</given-names></name><name name-style="western"><surname>Yildirim</surname><given-names>MZ</given-names></name></person-group> (<year>2007</year>) <article-title>Testing biogeographical hypotheses in space and time: faunal relationships of the putative ancient Lake Egirdir in Asia Minor.</article-title> <source>Journal of Biogeography</source> <volume>34</volume>: <fpage>1807</fpage>–<lpage>1821</lpage>. <ext-link xlink:type="simple" ext-link-type="doi" xlink:href="10.1111/j.1365-2699.2007.01727.x">https://doi.org/10.1111/j.1365-2699.2007.01727.x</ext-link></mixed-citation></ref><ref id="B131"><mixed-citation xmlns:xlink="http://www.w3.org/1999/xlink" xlink:type="simple">
          <person-group><name name-style="western"><surname>Wilke</surname><given-names>T</given-names></name><name name-style="western"><surname>Haase</surname><given-names>M</given-names></name><name name-style="western"><surname>Hershler</surname><given-names>R</given-names></name><name name-style="western"><surname>Liu</surname><given-names>H-P</given-names></name><name name-style="western"><surname>Misof</surname><given-names>B</given-names></name><name name-style="western"><surname>Ponder</surname><given-names>W</given-names></name></person-group> (<year>2013</year>) <article-title>Pushing short DNA fragments to the limit: Phylogenetic relationships of ‘hydrobioid’ gastropods (<tp:taxon-name><tp:taxon-name-part taxon-name-part-type="subclass">Caenogastropoda</tp:taxon-name-part></tp:taxon-name>: <tp:taxon-name><tp:taxon-name-part taxon-name-part-type="superfamily">Rissooidea</tp:taxon-name-part></tp:taxon-name>).</article-title> <source>Molecular Phylogenetics and Evolution</source> <volume>66</volume>: <fpage>715</fpage>–<lpage>736</lpage>. <ext-link xlink:type="simple" ext-link-type="doi" xlink:href="10.1016/j.ympev.2012.10.025">https://doi.org/10.1016/j.ympev.2012.10.025</ext-link></mixed-citation></ref><ref id="B9"><mixed-citation xmlns:xlink="http://www.w3.org/1999/xlink" xlink:type="simple">
          <person-group><name name-style="western"><surname>Anistratenko</surname><given-names>VV</given-names></name><name name-style="western"><surname>Khaliman</surname><given-names>IA</given-names></name><name name-style="western"><surname>Anistratenko</surname><given-names>OY</given-names></name></person-group> (<year>2011</year>) <source>Mollyuski Azovskogo morya.</source> <publisher-name>Naukova dumka</publisher-name>, <publisher-loc>Kiev</publisher-loc>, <size units="page">171 pp</size>.</mixed-citation></ref><ref id="B45"><mixed-citation xmlns:xlink="http://www.w3.org/1999/xlink" xlink:type="simple">
          <person-group><name name-style="western"><surname>Golikov</surname><given-names>AN</given-names></name><name name-style="western"><surname>Starobogatov</surname><given-names>YaI</given-names></name></person-group> (<year>1966</year>) <article-title>Ponto-kaspiyskiy bryukhonogiye mollyuski v Azovo-Chernomorskom basseyne.</article-title> <source>Zoologicheskiy Zhurnal</source> <volume>45</volume>(<issue>3</issue>): <fpage>352</fpage>–<lpage>362</lpage>.</mixed-citation></ref><ref id="B5"><mixed-citation xmlns:xlink="http://www.w3.org/1999/xlink" xlink:type="simple">
          <person-group><name name-style="western"><surname>Alexenko</surname><given-names>TL</given-names></name><name name-style="western"><surname>Starobogatov</surname><given-names>YaI</given-names></name></person-group> (<year>1987</year>) <article-title>Vidy <italic><tp:taxon-name><tp:taxon-name-part taxon-name-part-type="genus">Caspia</tp:taxon-name-part></tp:taxon-name></italic> i <italic><tp:taxon-name><tp:taxon-name-part taxon-name-part-type="genus">Turricaspia</tp:taxon-name-part></tp:taxon-name></italic> (<tp:taxon-name><tp:taxon-name-part taxon-name-part-type="class">Gastropoda</tp:taxon-name-part></tp:taxon-name>, Pectinibranchia, <tp:taxon-name><tp:taxon-name-part taxon-name-part-type="family">Pyrgulidae</tp:taxon-name-part></tp:taxon-name>) Azovo-Chernomorskogo basseyna.</article-title> <source>Vestnik Zoologii</source> <volume>21</volume>(<issue>3</issue>): <fpage>32</fpage>–<lpage>38</lpage>.</mixed-citation></ref><ref id="B7"><mixed-citation xmlns:xlink="http://www.w3.org/1999/xlink" xlink:type="simple">
          <person-group><name name-style="western"><surname>Anistratenko</surname><given-names>VV</given-names></name></person-group> (<year>2008</year>) <article-title>Evolutionary trends and relationships in hydrobiids (<tp:taxon-name><tp:taxon-name-part taxon-name-part-type="phylum">Mollusca</tp:taxon-name-part></tp:taxon-name>, <tp:taxon-name><tp:taxon-name-part taxon-name-part-type="subclass">Caenogastropoda</tp:taxon-name-part></tp:taxon-name>) of the Azov-Black Sea Basin in the light of their comparative morphology and paleozoogeography.</article-title> <source>Zoosystematics and Evolution</source> <volume>84</volume>(<issue>2</issue>): <fpage>129</fpage>–<lpage>142</lpage>. <ext-link xlink:type="simple" ext-link-type="doi" xlink:href="10.1002/zoos.200800001">https://doi.org/10.1002/zoos.200800001</ext-link></mixed-citation></ref><ref id="B98"><mixed-citation xmlns:xlink="http://www.w3.org/1999/xlink" xlink:type="simple">
          <person-group><name name-style="western"><surname>Sitnikova</surname><given-names>TYa</given-names></name><name name-style="western"><surname>Starobogatov</surname><given-names>YaI</given-names></name></person-group> (<year>1999</year>) <article-title>Novyye rod semeystva <tp:taxon-name><tp:taxon-name-part taxon-name-part-type="family">Pyrgulidae</tp:taxon-name-part></tp:taxon-name> (<tp:taxon-name><tp:taxon-name-part taxon-name-part-type="class">Gastropoda</tp:taxon-name-part></tp:taxon-name>, Pectinibranchia) iz presnykh rod Azovo-Chernomorskogo basseyna (v svyazi s voprosom o Ponto-Kaspiyskikh vidakh v Azovo-Chernomorskogom basseyne).</article-title> <source>Zoologicheskiy Zhurnal</source> <volume>78</volume>(<issue>2</issue>): <fpage>158</fpage>–<lpage>163</lpage>.</mixed-citation></ref><ref id="B78"><mixed-citation xmlns:xlink="http://www.w3.org/1999/xlink" xlink:type="simple">
          <person-group><name name-style="western"><surname>Neubauer</surname><given-names>TA</given-names></name><name name-style="western"><surname>Mandic</surname><given-names>O</given-names></name><name name-style="western"><surname>Harzhauser</surname><given-names>M</given-names></name></person-group> (<year>2016b</year>) <article-title>The freshwater mollusk fauna of the Middle Miocene Lake Drniš (Dinaride Lake System, Croatia): a taxonomic and systematic revision.</article-title> <source>Austrian Journal of Earth Sciences</source> <volume>108</volume>(<issue>2</issue>): <fpage>15</fpage>–<lpage>67</lpage>. <ext-link xlink:type="simple" ext-link-type="doi" xlink:href="10.17738/ajes.2015.0013">https://doi.org/10.17738/ajes.2015.0013</ext-link></mixed-citation></ref><ref id="B8"><mixed-citation xmlns:xlink="http://www.w3.org/1999/xlink" xlink:type="simple">
          <person-group><name name-style="western"><surname>Anistratenko</surname><given-names>VV</given-names></name></person-group> (<year>2013</year>) <article-title>On the taxonomic status of the highly endangered Ponto-Caspian gastropod genus <italic><tp:taxon-name><tp:taxon-name-part taxon-name-part-type="genus">Caspia</tp:taxon-name-part></tp:taxon-name></italic> (<tp:taxon-name><tp:taxon-name-part taxon-name-part-type="class">Gastropoda</tp:taxon-name-part></tp:taxon-name>: <tp:taxon-name><tp:taxon-name-part taxon-name-part-type="family">Hydrobiidae</tp:taxon-name-part></tp:taxon-name>: <tp:taxon-name><tp:taxon-name-part taxon-name-part-type="subfamily">Caspiinae</tp:taxon-name-part></tp:taxon-name>).</article-title> <source>Journal of Natural History</source> <volume>47</volume>(<issue>1–2</issue>): <fpage>51</fpage>–<lpage>64</lpage>. <ext-link xlink:type="simple" ext-link-type="doi" xlink:href="10.1080/00222933.2012.742934">https://doi.org/10.1080/00222933.2012.742934</ext-link></mixed-citation></ref><ref id="B15"><mixed-citation xmlns:xlink="http://www.w3.org/1999/xlink" xlink:type="simple">
          <person-group><name name-style="western"><surname>Bouchet</surname><given-names>P</given-names></name><name name-style="western"><surname>Rocroi</surname><given-names>J-P</given-names></name><name name-style="western"><surname>Hausdorf</surname><given-names>B</given-names></name><name name-style="western"><surname>Kaim</surname><given-names>A</given-names></name><name name-style="western"><surname>Kano</surname><given-names>Y</given-names></name><name name-style="western"><surname>Nützel</surname><given-names>A</given-names></name><name name-style="western"><surname>Parkhaev</surname><given-names>P</given-names></name><name name-style="western"><surname>Schrödl</surname><given-names>M</given-names></name><name name-style="western"><surname>Strong</surname><given-names>EE</given-names></name></person-group> (<year>2017</year>) <article-title>Revised classification, nomenclator and typification of gastropod and monoplacophoran families.</article-title> <source>Malacologia</source> <volume>61</volume>(<issue>1–2</issue>): <fpage>1</fpage>–<lpage>526</lpage>. <ext-link xlink:type="simple" ext-link-type="doi" xlink:href="10.4002/040.061.0201">https://doi.org/10.4002/040.061.0201</ext-link></mixed-citation></ref><ref id="B27"><mixed-citation xmlns:xlink="http://www.w3.org/1999/xlink" xlink:type="simple">
          <person-group><name name-style="western"><surname>Dollfus</surname><given-names>GF</given-names></name></person-group> (<year>1912</year>) <article-title>Recherches critiques sur quelques genre et espèces d’<italic><tp:taxon-name><tp:taxon-name-part taxon-name-part-type="genus">Hydrobia</tp:taxon-name-part></tp:taxon-name></italic> vivants ou fossiles.</article-title> <source>Journal de Conchyliologie</source> <volume>59</volume>(<issue>3</issue>): <fpage>179</fpage>–<lpage>270</lpage>. <ext-link xlink:type="simple" ext-link-type="uri" xlink:href="https://biodiversitylibrary.org/page/16299461">https://biodiversitylibrary.org/page/16299461</ext-link></mixed-citation></ref><ref id="B18"><mixed-citation xmlns:xlink="http://www.w3.org/1999/xlink" xlink:type="simple">
          <person-group><name name-style="western"><surname>Brusina</surname><given-names>S</given-names></name></person-group> (<year>1874</year>) <source>Fossile Binnen-Mollusken aus Dalmatien, Kroatien und Slavonien nebst einem Anhange.</source> <publisher-name>Actienbuchdruckerei</publisher-name>, <publisher-loc>Agram</publisher-loc>, <size units="page">138 pp</size>.</mixed-citation></ref></ref-list></tp:taxon-treatment>
