# Supplementary material for: A late Pleistocene gastropod fauna from the northern Caspian Sea with implications for Pontocaspian gastropod taxonomy
Source: Zookeys. 2018 Jul 4;(770):43–103. doi: 10.3897/zookeys.770.25365 (PMC6041354; doi:10.3897/zookeys.770.25365)
Supplement: XML Treatment for Clessiniola variabilis [file zookeys.770.25365-treatment12.xml]

<!DOCTYPE tp:taxon-treatment
  PUBLIC "-//TaxonX//DTD Taxonomic Treatment Publishing DTD v0 20100105//EN" "tax-treatment-NSO.dtd">
<tp:taxon-treatment xmlns:tp="http://www.plazi.org/taxpub"><tp:treatment-meta><kwd-group><label>Taxon classification</label><kwd><named-content xmlns:xlink="http://www.w3.org/1999/xlink" content-type="kingdom">Animalia</named-content></kwd><kwd><named-content xmlns:xlink="http://www.w3.org/1999/xlink" content-type="order">Littorinimorpha</named-content></kwd><kwd><named-content xmlns:xlink="http://www.w3.org/1999/xlink" content-type="family">Hydrobiidae</named-content></kwd></kwd-group><mixed-citation publication-type="journal"><person-group><name><surname>Neubauer</surname><given-names>Thomas A.</given-names></name><name><surname>van de Velde</surname><given-names>Sabrina</given-names></name><name><surname>Yanina</surname><given-names>Tamara</given-names></name><name><surname>Wesselingh</surname><given-names>Frank P.</given-names></name></person-group><article-title>A late Pleistocene gastropod fauna from the northern Caspian Sea with implications for Pontocaspian gastropod taxonomy</article-title><source>Zookeys</source><day>4</day><month>7</month><year>2018</year><volume>2018</volume><issue>770</issue><fpage>43</fpage><lpage>103</lpage><pub-id pub-id-type="doi">10.3897/zookeys.770.25365</pub-id></mixed-citation></tp:treatment-meta><tp:nomenclature><tp:taxon-name>
                        <tp:taxon-name-part taxon-name-part-type="genus" reg="Clessiniola">Clessiniola</tp:taxon-name-part>
                        <tp:taxon-name-part taxon-name-part-type="species" reg="variabilis">variabilis</tp:taxon-name-part>
                      </tp:taxon-name><tp:taxon-authority>(Eichwald, 1838)</tp:taxon-authority><xref ref-type="fig" rid="F7">Fig. 7A–I</xref><tp:nomenclature-citation-list><tp:nomenclature-citation><tp:taxon-name><tp:taxon-name-part taxon-name-part-type="genus" reg="Clessiniola"/><tp:taxon-name-part taxon-name-part-type="species" reg="variabilis"/></tp:taxon-name><comment>*1838 <tp:taxon-name><tp:taxon-name-part taxon-name-part-type="genus" reg="Paludina">Paludina</tp:taxon-name-part> <tp:taxon-name-part taxon-name-part-type="species" reg="variabilis">variabilis</tp:taxon-name-part></tp:taxon-name> m.; Eichwald: 151–152. </comment></tp:nomenclature-citation><tp:nomenclature-citation><tp:taxon-name><tp:taxon-name-part taxon-name-part-type="genus" reg="Clessiniola"/><tp:taxon-name-part taxon-name-part-type="species" reg="variabilis"/></tp:taxon-name><comment>1841 <tp:taxon-name><tp:taxon-name-part taxon-name-part-type="genus" reg="Paludina">Paludina</tp:taxon-name-part> <tp:taxon-name-part taxon-name-part-type="species" reg="variabilis">variabilis</tp:taxon-name-part></tp:taxon-name> m. – Eichwald: 253–254, pl. 38, figs 6–7. </comment></tp:nomenclature-citation><tp:nomenclature-citation><tp:taxon-name><tp:taxon-name-part taxon-name-part-type="genus" reg="Clessiniola"/><tp:taxon-name-part taxon-name-part-type="species" reg="variabilis"/></tp:taxon-name><comment>1853 <italic>Pal.</italic>[<italic>udina</italic>] <italic>variabilis</italic> m. – Eichwald: 285. </comment></tp:nomenclature-citation><tp:nomenclature-citation><tp:taxon-name><tp:taxon-name-part taxon-name-part-type="genus" reg="Clessiniola"/><tp:taxon-name-part taxon-name-part-type="species" reg="variabilis"/></tp:taxon-name><comment>1887 <tp:taxon-name><tp:taxon-name-part taxon-name-part-type="genus" reg="Clessinia">Clessinia</tp:taxon-name-part> <tp:taxon-name-part taxon-name-part-type="species" reg="variabilis">variabilis</tp:taxon-name-part></tp:taxon-name> Eichw. sp. – W. Dybowski: 41–42. </comment></tp:nomenclature-citation><tp:nomenclature-citation><tp:taxon-name><tp:taxon-name-part taxon-name-part-type="genus" reg="Clessiniola"/><tp:taxon-name-part taxon-name-part-type="species" reg="variabilis"/></tp:taxon-name><comment>1888 [<tp:taxon-name><tp:taxon-name-part taxon-name-part-type="genus" reg="Clessinia">Clessinia</tp:taxon-name-part></tp:taxon-name>] <tp:taxon-name><tp:taxon-name-part taxon-name-part-type="genus" reg="Clessinia"/><tp:taxon-name-part taxon-name-part-type="species" reg="variabilis">variabilis</tp:taxon-name-part></tp:taxon-name> Eichw. sp. – W. Dybowski: 79, pl. 2, fig. 6. </comment></tp:nomenclature-citation><tp:nomenclature-citation><tp:taxon-name><tp:taxon-name-part taxon-name-part-type="genus" reg="Clessiniola"/><tp:taxon-name-part taxon-name-part-type="species" reg="variabilis"/></tp:taxon-name><comment>1952 <tp:taxon-name><tp:taxon-name-part taxon-name-part-type="genus" reg="Clessiniola">Clessiniola</tp:taxon-name-part> <tp:taxon-name-part taxon-name-part-type="species" reg="variabilis">variabilis</tp:taxon-name-part></tp:taxon-name> (Eichwald, 1841). – Zhadin: 255, fig. 199. </comment></tp:nomenclature-citation><tp:nomenclature-citation><tp:taxon-name><tp:taxon-name-part taxon-name-part-type="genus" reg="Clessiniola"/><tp:taxon-name-part taxon-name-part-type="species" reg="variabilis"/></tp:taxon-name><comment>1966 <italic>P.</italic>[<italic>yrgula</italic>] (<italic>Clessiniola</italic>) <italic>variabilis</italic>. – Golikov &amp; Starobogatov: 356, fig. 2 (2). </comment></tp:nomenclature-citation><tp:nomenclature-citation><tp:taxon-name><tp:taxon-name-part taxon-name-part-type="genus" reg="Clessiniola"/><tp:taxon-name-part taxon-name-part-type="species" reg="variabilis"/></tp:taxon-name><comment>1969 <tp:taxon-name><tp:taxon-name-part taxon-name-part-type="genus" reg="Pyrgula">Pyrgula</tp:taxon-name-part></tp:taxon-name> [(<tp:taxon-name><tp:taxon-name-part taxon-name-part-type="genus" reg="Clessiniola">Clessiniola</tp:taxon-name-part></tp:taxon-name>)] <tp:taxon-name><tp:taxon-name-part taxon-name-part-type="genus" reg="Clessiniola"/><tp:taxon-name-part taxon-name-part-type="species" reg="variabilis">variabilis</tp:taxon-name-part></tp:taxon-name> (Eichw.) – Logvinenko &amp; Starobogatov: 377, fig. 367 (1). </comment></tp:nomenclature-citation><tp:nomenclature-citation><tp:taxon-name><tp:taxon-name-part taxon-name-part-type="genus" reg="Clessiniola"/><tp:taxon-name-part taxon-name-part-type="species" reg="variabilis"/></tp:taxon-name><comment>1987 <italic>T.</italic>[<italic>urricaspia</italic>] <italic>variabilis</italic> (Eichw.). – Alexenko &amp; Starobogatov: 34, fig. 5. </comment></tp:nomenclature-citation><tp:nomenclature-citation><tp:taxon-name><tp:taxon-name-part taxon-name-part-type="genus" reg="Clessiniola"/><tp:taxon-name-part taxon-name-part-type="species" reg="variabilis"/></tp:taxon-name><comment>2006 <tp:taxon-name><tp:taxon-name-part taxon-name-part-type="genus" reg="Turricaspia">Turricaspia</tp:taxon-name-part> <tp:taxon-name-part taxon-name-part-type="species" reg="variabilis">variabilis</tp:taxon-name-part></tp:taxon-name> (Eichwald, 1838). – Kantor &amp; Sysoev: 111, pl. 49, fig. J. </comment></tp:nomenclature-citation><tp:nomenclature-citation><tp:taxon-name><tp:taxon-name-part taxon-name-part-type="genus" reg="Clessiniola"/><tp:taxon-name-part taxon-name-part-type="species" reg="variabilis"/></tp:taxon-name><comment>2011 <tp:taxon-name><tp:taxon-name-part taxon-name-part-type="genus" reg="Turricaspia">Turricaspia</tp:taxon-name-part> <tp:taxon-name-part taxon-name-part-type="species" reg="variabilis">variabilis</tp:taxon-name-part></tp:taxon-name> (Eichwald, 1838). – Anistratenko et al.: 85, fig. 3 (15). </comment></tp:nomenclature-citation><tp:nomenclature-citation><tp:taxon-name><tp:taxon-name-part taxon-name-part-type="genus" reg="Clessiniola"/><tp:taxon-name-part taxon-name-part-type="species" reg="variabilis"/></tp:taxon-name><comment>2014 <tp:taxon-name><tp:taxon-name-part taxon-name-part-type="genus" reg="Turricaspia">Turricaspia</tp:taxon-name-part> <tp:taxon-name-part taxon-name-part-type="species" reg="variabilis">variabilis</tp:taxon-name-part></tp:taxon-name>. – Taviani et al.: 4, fig. 3b. </comment></tp:nomenclature-citation><tp:nomenclature-citation><tp:taxon-name><tp:taxon-name-part taxon-name-part-type="genus" reg="Clessiniola"/><tp:taxon-name-part taxon-name-part-type="species" reg="variabilis"/></tp:taxon-name><comment>2016 <tp:taxon-name><tp:taxon-name-part taxon-name-part-type="genus" reg="Turricaspia">Turricaspia</tp:taxon-name-part> <tp:taxon-name-part taxon-name-part-type="species" reg="variabilis">variabilis</tp:taxon-name-part></tp:taxon-name> (Eichwald, 1838). – Vinarski &amp; Kantor: 251. </comment></tp:nomenclature-citation></tp:nomenclature-citation-list></tp:nomenclature><tp:treatment-sec sec-type="material" id="SECID0E4RAI"><title>Material.</title><p>4867 specimens (<abbrev xmlns:xlink="http://www.w3.org/1999/xlink" content-type="institution" xlink:title="Naturalis Biodiversity Center, Leiden, The Netherlands" id="ABBRID0EDSAI" xlink:type="simple">RGM</abbrev> 1309815, <abbrev xmlns:xlink="http://www.w3.org/1999/xlink" content-type="institution" xlink:title="Naturalis Biodiversity Center, Leiden, The Netherlands" id="ABBRID0EISAI" xlink:type="simple">RGM</abbrev> 1309826, <abbrev xmlns:xlink="http://www.w3.org/1999/xlink" content-type="institution" xlink:title="Naturalis Biodiversity Center, Leiden, The Netherlands" id="ABBRID0ENSAI" xlink:type="simple">RGM</abbrev> 1309827, <abbrev xmlns:xlink="http://www.w3.org/1999/xlink" content-type="institution" xlink:title="Naturalis Biodiversity Center, Leiden, The Netherlands" id="ABBRID0ESSAI" xlink:type="simple">RGM</abbrev> 1309831, <abbrev xmlns:xlink="http://www.w3.org/1999/xlink" content-type="institution" xlink:title="Naturalis Biodiversity Center, Leiden, The Netherlands" id="ABBRID0EXSAI" xlink:type="simple">RGM</abbrev> 1310243–1310247, LV 201507).</p></tp:treatment-sec><tp:treatment-sec sec-type="type material" id="SECID0E3SAI"><title>Type material.</title><p>Not traced.</p></tp:treatment-sec><tp:treatment-sec sec-type="type locality" id="SECID0EBTAI"><title>Type locality.</title><p>“In Volgae ostio prope Astrachanum, et versus mare Caspium; etiam fossili in calcatio lapide conglutinato recentissimo Dagesthanici littoris” (at the Volga river mouth near Astrakhan, and towards the Caspian Sea; also in recently lithified fossil limestone at the shores of Dagestan).</p></tp:treatment-sec><tp:treatment-sec sec-type="description" id="SECID0EGTAI"><title>Dimensions.</title><p>5.91 × 3.31 mm (LV 201507, Fig. <xref ref-type="fig" rid="F7">7A–C</xref>); 6.31 × 3.59 mm (<abbrev xmlns:xlink="http://www.w3.org/1999/xlink" content-type="institution" xlink:title="Naturalis Biodiversity Center, Leiden, The Netherlands" id="ABBRID0EQTAI" xlink:type="simple">RGM</abbrev> 1310246, Fig. <xref ref-type="fig" rid="F7">7D</xref>); 4.60 × 2.35 mm (<abbrev xmlns:xlink="http://www.w3.org/1999/xlink" content-type="institution" xlink:title="Naturalis Biodiversity Center, Leiden, The Netherlands" id="ABBRID0EZTAI" xlink:type="simple">RGM</abbrev> 1310245, Fig. <xref ref-type="fig" rid="F7">7E</xref>); 6.08 × 3.18 mm (<abbrev xmlns:xlink="http://www.w3.org/1999/xlink" content-type="institution" xlink:title="Naturalis Biodiversity Center, Leiden, The Netherlands" id="ABBRID0ECUAI" xlink:type="simple">RGM</abbrev> 1310243, Fig. <xref ref-type="fig" rid="F7">7F–H</xref>); 6.85 × 3.89 mm (<abbrev xmlns:xlink="http://www.w3.org/1999/xlink" content-type="institution" xlink:title="Naturalis Biodiversity Center, Leiden, The Netherlands" id="ABBRID0ELUAI" xlink:type="simple">RGM</abbrev> 1310244).</p><fig id="F7" position="float" orientation="portrait"><label>Figure 7.</label><caption><p>
                            <tp:taxon-name><tp:taxon-name-part taxon-name-part-type="subfamily">Pyrgulinae</tp:taxon-name-part></tp:taxon-name>. <bold>A–C</bold> <italic><tp:taxon-name><tp:taxon-name-part taxon-name-part-type="genus" reg="Clessiniola">Clessiniola</tp:taxon-name-part> <tp:taxon-name-part taxon-name-part-type="species" reg="variabilis">variabilis</tp:taxon-name-part></tp:taxon-name></italic> (Eichwald, 1838), LV 201507, broad morphotype <bold>D</bold> <italic><tp:taxon-name><tp:taxon-name-part taxon-name-part-type="genus" reg="Clessiniola">C.</tp:taxon-name-part> <tp:taxon-name-part taxon-name-part-type="species" reg="variabilis">variabilis</tp:taxon-name-part></tp:taxon-name></italic>, <abbrev xmlns:xlink="http://www.w3.org/1999/xlink" content-type="institution" xlink:title="Naturalis Biodiversity Center, Leiden, The Netherlands" id="ABBRID0EXVAI" xlink:type="simple">RGM</abbrev> 1310246, broad morphotype <bold>E</bold> <italic><tp:taxon-name><tp:taxon-name-part taxon-name-part-type="genus" reg="Clessiniola">C.</tp:taxon-name-part> <tp:taxon-name-part taxon-name-part-type="species" reg="variabilis">variabilis</tp:taxon-name-part></tp:taxon-name></italic>, <abbrev xmlns:xlink="http://www.w3.org/1999/xlink" content-type="institution" xlink:title="Naturalis Biodiversity Center, Leiden, The Netherlands" id="ABBRID0EJWAI" xlink:type="simple">RGM</abbrev> 1310245, slender morphotype <bold>F–H</bold> <italic><tp:taxon-name><tp:taxon-name-part taxon-name-part-type="genus" reg="Clessiniola">C.</tp:taxon-name-part> <tp:taxon-name-part taxon-name-part-type="species" reg="variabilis">variabilis</tp:taxon-name-part></tp:taxon-name></italic>, <abbrev xmlns:xlink="http://www.w3.org/1999/xlink" content-type="institution" xlink:title="Naturalis Biodiversity Center, Leiden, The Netherlands" id="ABBRID0E2WAI" xlink:type="simple">RGM</abbrev> 1310243, slender morphotype <bold>I</bold> <italic><tp:taxon-name><tp:taxon-name-part taxon-name-part-type="genus" reg="Clessiniola">C.</tp:taxon-name-part> <tp:taxon-name-part taxon-name-part-type="species" reg="variabilis">variabilis</tp:taxon-name-part></tp:taxon-name></italic>, <abbrev xmlns:xlink="http://www.w3.org/1999/xlink" content-type="institution" xlink:title="Naturalis Biodiversity Center, Leiden, The Netherlands" id="ABBRID0ENXAI" xlink:type="simple">RGM</abbrev> 1309827.</p></caption><graphic xmlns:xlink="http://www.w3.org/1999/xlink" xlink:href="zookeys-770-043-g007.jpg" position="float" orientation="portrait" xlink:type="simple" id="oo_214770.jpg"/></fig></tp:treatment-sec><tp:treatment-sec sec-type="description" id="SECID0EXXAI"><title>Description.</title><p>Broadly drop-shaped to rarely conical shell of up to six whorls. Protoconch insufficiently preserved to specify extent and surface sculpture; <abbrev xmlns:xlink="http://www.w3.org/1999/xlink" xlink:title="protoconch/teleoconc" id="ABBRID0E4XAI" xlink:type="simple">P/T</abbrev> transition indistinct; first whorl measures ca. 340 µm in diameter. Teleoconch whorls moderately and regularly convex; sometimes, spire is very faintly stepped; suture narrow. In many specimens, shells starts to grow stronger in abapical direction in course of last (two) whorl(s), producing non-parallel suture and relatively higher penultimate whorl. Rarely, forms with comparatively slender shape and regularly increasing whorls (and thus relatively smaller last and penultimate whorls) occur. Both types are linked via intermediates. Aperture regularly ovoid, inclined; inner lip glossy, weakly to sometimes more prominently thickened; strongly adnate, sheet-like expanded over base of penultimate whorl and columella, rarely leaving very narrow umbilicus; broad, shallow spout occurs at transition between columella and base; outer lip mainly thin, sometimes weakly thickened at anterior notch. Growth lines very faint, with prosocline upper third and near orthocline lower two-thirds.</p></tp:treatment-sec><tp:treatment-sec sec-type="discussion" id="SECID0EDYAI"><title>Discussion.</title><p>This species displays a large morphological variability within our ample material. Shell shape ranges between slender conical to broadly ovoid, sometimes with weakly irregular growth. Likewise, shell size, whorl convexity, and number of whorls vary considerably. Yet, these features intergrade without clear boundary, rendering a distinction of species unreasonable.</p><p>The morphological variability is not restricted to our material but a general feature of <italic><tp:taxon-name><tp:taxon-name-part taxon-name-part-type="genus" reg="Clessiniola">Clessiniola</tp:taxon-name-part></tp:taxon-name></italic>. It was documented by several previous authors, partly for specimens from the same localities (e.g., <xref ref-type="bibr" rid="B35">Eichwald 1838</xref>, <xref ref-type="bibr" rid="B55">Issel 1865</xref>, W. <xref ref-type="bibr" rid="B34">Dybowski 1887–1888</xref>, <xref ref-type="bibr" rid="B45">Golikov and Starobogatov 1966</xref>, <xref ref-type="bibr" rid="B70">Logvinenko and Starobogatov 1969</xref>, <xref ref-type="bibr" rid="B5">Alexenko and Starobogatov 1987</xref>, <xref ref-type="bibr" rid="B9">Anistratenko et al. 2011</xref>). The species concepts applied by the different authors, however, varied greatly. The present material includes shells that have been variably attributed to the species <italic><tp:taxon-name><tp:taxon-name-part taxon-name-part-type="genus" reg="Clessiniola">C.</tp:taxon-name-part> <tp:taxon-name-part taxon-name-part-type="species" reg="variabilis">variabilis</tp:taxon-name-part></tp:taxon-name></italic> (Eichwald, 1838), <italic><tp:taxon-name><tp:taxon-name-part taxon-name-part-type="genus" reg="Clessiniola">C.</tp:taxon-name-part> <tp:taxon-name-part taxon-name-part-type="species" reg="triton">triton</tp:taxon-name-part></tp:taxon-name></italic> (Eichwald, 1838) and <italic><tp:taxon-name><tp:taxon-name-part taxon-name-part-type="genus" reg="Clessiniola">C.</tp:taxon-name-part> <tp:taxon-name-part taxon-name-part-type="species" reg="martensii">martensii</tp:taxon-name-part></tp:taxon-name></italic> (Clessin &amp; W. Dybowski in W. Dybowski, 1887). The <italic><tp:taxon-name><tp:taxon-name-part taxon-name-part-type="genus" reg="Clessiniola"/><tp:taxon-name-part taxon-name-part-type="species" reg="triton">triton</tp:taxon-name-part></tp:taxon-name></italic>-morphotype sensu Eichwald characterizes broad specimens with slightly detached aperture (see also <xref ref-type="bibr" rid="B58">Kantor and Sysoev 2006</xref>); these forms are rarely represented in our material. <xref ref-type="bibr" rid="B35">Eichwald (1838</xref>, <xref ref-type="bibr" rid="B36">1841</xref>) himself confirmed the rarity of the form, also stating that he did not find a living representative (in contrast to <italic><tp:taxon-name><tp:taxon-name-part taxon-name-part-type="genus" reg="Clessiniola">C.</tp:taxon-name-part> <tp:taxon-name-part taxon-name-part-type="species" reg="variabilis">variabilis</tp:taxon-name-part></tp:taxon-name></italic>). The <italic><tp:taxon-name><tp:taxon-name-part taxon-name-part-type="genus" reg="Clessiniola"/><tp:taxon-name-part taxon-name-part-type="species" reg="martensii">martensii</tp:taxon-name-part></tp:taxon-name></italic>-morphotype was introduced for similarly broad morphologies. (Note that Clessin and W. Dybowski used a different concept of <italic><tp:taxon-name><tp:taxon-name-part taxon-name-part-type="genus" reg="Clessiniola">C.</tp:taxon-name-part> <tp:taxon-name-part taxon-name-part-type="species" reg="triton">triton</tp:taxon-name-part></tp:taxon-name></italic>, there having a rather elongate conical shell.)</p><p>Because of the fluent morphological transition between forms traditionally referred to as <italic><tp:taxon-name><tp:taxon-name-part taxon-name-part-type="genus" reg="Clessiniola">C.</tp:taxon-name-part> <tp:taxon-name-part taxon-name-part-type="species" reg="variabilis">variabilis</tp:taxon-name-part></tp:taxon-name></italic>, <italic><tp:taxon-name><tp:taxon-name-part taxon-name-part-type="genus" reg="Clessiniola">C.</tp:taxon-name-part> <tp:taxon-name-part taxon-name-part-type="species" reg="triton">triton</tp:taxon-name-part></tp:taxon-name></italic> and <italic><tp:taxon-name><tp:taxon-name-part taxon-name-part-type="genus" reg="Clessiniola">C.</tp:taxon-name-part> <tp:taxon-name-part taxon-name-part-type="species" reg="martensii">martensii</tp:taxon-name-part></tp:taxon-name></italic>, as well as their joint occurrence in several localities in the Pontocaspian region, one might consider all of them synonymous. Personal observations on Holocene material from Dagestan area, however, indicate indeed distinguishable morphotypes without intermediates. Moreover, frequent shell repair found in most of the Selitrennoye specimens additionally complicates an unbiased view on morphological diversity. A more in-depth investigation comparing undamaged material from different sites is thus required.</p><p>Given the large variability, the Caspian species <italic><tp:taxon-name><tp:taxon-name-part taxon-name-part-type="genus" reg="Clessiniola">Clessiniola</tp:taxon-name-part> <tp:taxon-name-part taxon-name-part-type="species" reg="ovum">ovum</tp:taxon-name-part></tp:taxon-name></italic> (Logvinenko &amp; Starobogatov, 1969) and <italic><tp:taxon-name><tp:taxon-name-part taxon-name-part-type="genus" reg="Clessiniola">C.</tp:taxon-name-part> <tp:taxon-name-part taxon-name-part-type="species" reg="trivialis">trivialis</tp:taxon-name-part></tp:taxon-name></italic> (Logvinenko &amp; Starobogatov, 1969), as well as <italic><tp:taxon-name><tp:taxon-name-part taxon-name-part-type="genus" reg="Clessiniola">C.</tp:taxon-name-part> <tp:taxon-name-part taxon-name-part-type="species" reg="pseudotriton">pseudotriton</tp:taxon-name-part></tp:taxon-name></italic> (Golikov &amp; Starobogatov, 1966) from the Dniester River mouth (compare <xref ref-type="bibr" rid="B58">Kantor and Sysoev 2006</xref>), might too be considered as synonyms of <italic><tp:taxon-name><tp:taxon-name-part taxon-name-part-type="genus" reg="Clessiniola">C.</tp:taxon-name-part> <tp:taxon-name-part taxon-name-part-type="species" reg="variabilis">variabilis</tp:taxon-name-part></tp:taxon-name></italic>. However, the original descriptions and drawings provided impede clarification of their statuses.</p><p>
                        <italic><tp:taxon-name><tp:taxon-name-part taxon-name-part-type="genus" reg="Clessinia">Clessinia</tp:taxon-name-part> <tp:taxon-name-part taxon-name-part-type="species" reg="ahngeri">ahngeri</tp:taxon-name-part></tp:taxon-name></italic> Westerlund, 1902 is often listed as junior synonym of <italic><tp:taxon-name><tp:taxon-name-part taxon-name-part-type="genus" reg="Clessiniola">C.</tp:taxon-name-part> <tp:taxon-name-part taxon-name-part-type="species" reg="variabilis">variabilis</tp:taxon-name-part></tp:taxon-name></italic>, but without discussion (e.g., <xref ref-type="bibr" rid="B70">Logvinenko and Starobogatov 1969</xref>, <xref ref-type="bibr" rid="B121">Vinarski and Kantor 2016</xref>). The original description of <italic><tp:taxon-name><tp:taxon-name-part taxon-name-part-type="genus" reg="Clessinia">C.</tp:taxon-name-part> <tp:taxon-name-part taxon-name-part-type="species" reg="ahngeri">ahngeri</tp:taxon-name-part></tp:taxon-name></italic> suggests close similarities indeed between both species claiming, however, that it differs from other congeners in the much larger spire (11 × 5 mm) and the slightly sinuate outer lip. Examination of <xref ref-type="bibr" rid="B129">Westerlund’s (1902b)</xref> material is required to ascertain the alleged synonymy.</p><p>The record of “<italic><tp:taxon-name><tp:taxon-name-part taxon-name-part-type="genus" reg="Paludina">Paludina</tp:taxon-name-part></tp:taxon-name> Eichwaldi</italic> Kryn.” <xref ref-type="bibr" rid="B36">Eichwald (1841)</xref> listed in synonymy of <italic><tp:taxon-name><tp:taxon-name-part taxon-name-part-type="genus" reg="Clessiniola">C.</tp:taxon-name-part> <tp:taxon-name-part taxon-name-part-type="species" reg="variabilis">variabilis</tp:taxon-name-part></tp:taxon-name></italic> refers to a nomen nudum mentioned in a species list by <xref ref-type="bibr" rid="B63">Krynicki (1837)</xref>.</p></tp:treatment-sec><tp:treatment-sec sec-type="distribution" id="SECID0EGBBI"><title>Distribution.</title><p>Endemic to the Pontocaspian region. Found in the Caspian Sea and the lower courses of rivers and freshwater parts of the Azov and Black seas (<xref ref-type="bibr" rid="B9">Anistratenko et al. 2011</xref>, <xref ref-type="bibr" rid="B121">Vinarski and Kantor 2016</xref>). Also reported from Neoeuxinian (late Pleistocene) deposits of the Marmara Sea (<xref ref-type="bibr" rid="B113">Taviani et al. 2014</xref>).</p></tp:treatment-sec><ref-list><ref id="B35"><mixed-citation xmlns:xlink="http://www.w3.org/1999/xlink" xlink:type="simple">
          <person-group><name name-style="western"><surname>Eichwald</surname><given-names>E</given-names></name></person-group> (<year>1838</year>) <article-title>Faunae Caspii Maris primitiae.</article-title> <source>Bulletin de la Société Impériale des Naturalistes de Moscou</source> <volume>11</volume>(<issue>2</issue>): <fpage>125</fpage>–<lpage>174</lpage>. <ext-link xlink:type="simple" ext-link-type="uri" xlink:href="https://biodiversitylibrary.org/page/41342125">https://biodiversitylibrary.org/page/41342125</ext-link></mixed-citation></ref><ref id="B55"><mixed-citation xmlns:xlink="http://www.w3.org/1999/xlink" xlink:type="simple">
          <person-group><name name-style="western"><surname>Issel</surname><given-names>A</given-names></name></person-group> (<year>1865</year>) <source>Catalogo dei molluschi raccolti dalla missione italiana in Persia aggiuntavi la descrizione delle specie nuove o poco note.</source> <publisher-name>Stamperia Reale</publisher-name>, <publisher-loc>Torino</publisher-loc>, <size units="page">55 pp</size>. <ext-link xlink:type="simple" ext-link-type="uri" xlink:href="http://magteca-fi-ese.inera.it/unifi/opac/unifi/scheda.jsp?pid=mag:13023">http://magteca-fi-ese.inera.it/unifi/opac/unifi/scheda.jsp?pid=mag:13023</ext-link></mixed-citation></ref><ref id="B34"><mixed-citation xmlns:xlink="http://www.w3.org/1999/xlink" xlink:type="simple">
          <person-group><name name-style="western"><surname>Dybowski</surname><given-names>W</given-names></name></person-group> (<year>1887–1888</year>) Die Gasteropoden-Fauna des Kaspischen Meeres. Nach der Sammlung des Akademikers Dr. K. E. v. Baer. Malakozoologische Blätter (Neue Folge) 10(1–3): 1–64 [issue 1, 1887], 65–79 [issue 2, 1888], pl. 1–3 [issue 3, 1888]. <ext-link xlink:type="simple" ext-link-type="uri" xlink:href="https://biodiversitylibrary.org/page/35483241">https://biodiversitylibrary.org/page/35483241</ext-link></mixed-citation></ref><ref id="B45"><mixed-citation xmlns:xlink="http://www.w3.org/1999/xlink" xlink:type="simple">
          <person-group><name name-style="western"><surname>Golikov</surname><given-names>AN</given-names></name><name name-style="western"><surname>Starobogatov</surname><given-names>YaI</given-names></name></person-group> (<year>1966</year>) <article-title>Ponto-kaspiyskiy bryukhonogiye mollyuski v Azovo-Chernomorskom basseyne.</article-title> <source>Zoologicheskiy Zhurnal</source> <volume>45</volume>(<issue>3</issue>): <fpage>352</fpage>–<lpage>362</lpage>.</mixed-citation></ref><ref id="B70"><mixed-citation xmlns:xlink="http://www.w3.org/1999/xlink" xlink:type="simple">
          <person-group><name name-style="western"><surname>Logvinenko</surname><given-names>BM</given-names></name><name name-style="western"><surname>Starobogatov</surname><given-names>YaI</given-names></name></person-group> (<year>1969</year>) <article-title><tp:taxon-name><tp:taxon-name-part taxon-name-part-type="phylum">Mollusca</tp:taxon-name-part></tp:taxon-name>.</article-title> In: <person-group><name name-style="western"><surname>Birshtein</surname><given-names>YaA</given-names></name><name name-style="western"><surname>Vinogradov</surname><given-names>LG</given-names></name><name name-style="western"><surname>Kondakov</surname><given-names>NN</given-names></name><name name-style="western"><surname>Kuhn</surname><given-names>MS</given-names></name><name name-style="western"><surname>Astakhova</surname><given-names>TV</given-names></name><name name-style="western"><surname>Romanova</surname><given-names>NN</given-names></name></person-group> (<role>Eds</role>) <issue-title>Atlas bespozvonochnykh Kaspiyskogo morya.</issue-title> <source>Pishchevaya Promyshlennost (Vsesoyuznyi Nauchno-issledovatel’skii Institut Morskogo Rybnogo Khozyaistva i Okeanografii), Moskva</source>, <fpage>308</fpage>–<lpage>385</lpage>.</mixed-citation></ref><ref id="B5"><mixed-citation xmlns:xlink="http://www.w3.org/1999/xlink" xlink:type="simple">
          <person-group><name name-style="western"><surname>Alexenko</surname><given-names>TL</given-names></name><name name-style="western"><surname>Starobogatov</surname><given-names>YaI</given-names></name></person-group> (<year>1987</year>) <article-title>Vidy <italic><tp:taxon-name><tp:taxon-name-part taxon-name-part-type="genus">Caspia</tp:taxon-name-part></tp:taxon-name></italic> i <italic><tp:taxon-name><tp:taxon-name-part taxon-name-part-type="genus">Turricaspia</tp:taxon-name-part></tp:taxon-name></italic> (<tp:taxon-name><tp:taxon-name-part taxon-name-part-type="class">Gastropoda</tp:taxon-name-part></tp:taxon-name>, Pectinibranchia, <tp:taxon-name><tp:taxon-name-part taxon-name-part-type="family">Pyrgulidae</tp:taxon-name-part></tp:taxon-name>) Azovo-Chernomorskogo basseyna.</article-title> <source>Vestnik Zoologii</source> <volume>21</volume>(<issue>3</issue>): <fpage>32</fpage>–<lpage>38</lpage>.</mixed-citation></ref><ref id="B9"><mixed-citation xmlns:xlink="http://www.w3.org/1999/xlink" xlink:type="simple">
          <person-group><name name-style="western"><surname>Anistratenko</surname><given-names>VV</given-names></name><name name-style="western"><surname>Khaliman</surname><given-names>IA</given-names></name><name name-style="western"><surname>Anistratenko</surname><given-names>OY</given-names></name></person-group> (<year>2011</year>) <source>Mollyuski Azovskogo morya.</source> <publisher-name>Naukova dumka</publisher-name>, <publisher-loc>Kiev</publisher-loc>, <size units="page">171 pp</size>.</mixed-citation></ref><ref id="B58"><mixed-citation xmlns:xlink="http://www.w3.org/1999/xlink" xlink:type="simple">
          <person-group><name name-style="western"><surname>Kantor</surname><given-names>YuI</given-names></name><name name-style="western"><surname>Sysoev</surname><given-names>AV</given-names></name></person-group> (<year>2006</year>) <source>Morskiye i solonovatovodnyye bryukhonogiye mollyuski Rossii i sopredel’nykh stran: illyustrirovannyy katalog.</source> <publisher-name>KMK Scientific Press</publisher-name>, <publisher-loc>Moscow</publisher-loc>, <size units="page">372 pp</size>., 140 pls.</mixed-citation></ref><ref id="B36"><mixed-citation xmlns:xlink="http://www.w3.org/1999/xlink" xlink:type="simple">
          <person-group><name name-style="western"><surname>Eichwald</surname><given-names>E</given-names></name></person-group> (<year>1841</year>) <article-title>Fauna Caspio-Caucasica nonnullis observationibus novis illustravit.</article-title> <source>Nouveaux Mémoires de la Société Impériale des Naturalistes de Moscou</source> <volume>7</volume>: <fpage>1</fpage>–<lpage>290</lpage>. <ext-link xlink:type="simple" ext-link-type="uri" xlink:href="https://biodiversitylibrary.org/page/33163057">https://biodiversitylibrary.org/page/33163057</ext-link></mixed-citation></ref><ref id="B121"><mixed-citation xmlns:xlink="http://www.w3.org/1999/xlink" xlink:type="simple">
          <person-group><name name-style="western"><surname>Vinarski</surname><given-names>MV</given-names></name><name name-style="western"><surname>Kantor</surname><given-names>YuI</given-names></name></person-group> (<year>2016</year>) <source>Analytical catalogue of fresh and brackish water molluscs of Russia and adjacent countries. A.N.</source> <publisher-name>Severtsov Institute of Ecology and Evolution of RAS</publisher-name>, <publisher-loc>Moscow</publisher-loc>, <size units="page">544 pp</size>.</mixed-citation></ref><ref id="B129"><mixed-citation xmlns:xlink="http://www.w3.org/1999/xlink" xlink:type="simple">
          <person-group><name name-style="western"><surname>Westerlund</surname><given-names>CA</given-names></name></person-group> (<year>1902b</year>) <article-title>Malacologische Bemerkungen und Beschreibungen.</article-title> <source>Nachrichtsblatt der Deutschen Malakozoologischen Gesellschaft</source> <volume>34</volume>: <fpage>35</fpage>–<lpage>47</lpage>. <ext-link xlink:type="simple" ext-link-type="uri" xlink:href="https://biodiversitylibrary.org/page/15598774">https://biodiversitylibrary.org/page/15598774</ext-link></mixed-citation></ref><ref id="B63"><mixed-citation xmlns:xlink="http://www.w3.org/1999/xlink" xlink:type="simple">
          <person-group><name name-style="western"><surname>Krynicki</surname><given-names>AJ</given-names></name></person-group> (<year>1837</year>) <article-title>Conchylia tam terrestria, quam fluviatilia et e maribus adjacentibus Imperii Rossici indigena, quae pro mutua offeruntur historiae naturalis cultoribus commutatione.</article-title> <source>Bulletin de la Société Impériale des Naturalistes de Moscou</source> <volume>10</volume>(<issue>2</issue>): <fpage>50</fpage>–<lpage>64</lpage>. <ext-link xlink:type="simple" ext-link-type="uri" xlink:href="https://biodiversitylibrary.org/page/5521585">https://biodiversitylibrary.org/page/5521585</ext-link></mixed-citation></ref><ref id="B113"><mixed-citation xmlns:xlink="http://www.w3.org/1999/xlink" xlink:type="simple">
          <person-group><name name-style="western"><surname>Taviani</surname><given-names>M</given-names></name><name name-style="western"><surname>Angeletti</surname><given-names>L</given-names></name><name name-style="western"><surname>Çagatay</surname><given-names>MN</given-names></name><name name-style="western"><surname>Gasperini</surname><given-names>L</given-names></name><name name-style="western"><surname>Polonia</surname><given-names>A</given-names></name><name name-style="western"><surname>Wesselingh</surname><given-names>FP</given-names></name></person-group> (<year>2014</year>) <article-title>Sedimentary and faunal signatures of the post-glacial marine drowning of the Pontocaspian Gemlik “lake” (Sea of Marmara).</article-title> <source>Quaternary International</source> <volume>345</volume>: <fpage>11</fpage>–<lpage>17</lpage>. <ext-link xlink:type="simple" ext-link-type="doi" xlink:href="10.1016/j.quaint.2014.05.045">https://doi.org/10.1016/j.quaint.2014.05.045</ext-link></mixed-citation></ref></ref-list></tp:taxon-treatment>
