# Supplementary material for: A late Pleistocene gastropod fauna from the northern Caspian Sea with implications for Pontocaspian gastropod taxonomy
Source: Zookeys. 2018 Jul 4;(770):43–103. doi: 10.3897/zookeys.770.25365 (PMC6041354; doi:10.3897/zookeys.770.25365)
Supplement: XML Treatment for Laevicaspia [file zookeys.770.25365-treatment13.xml]

<!DOCTYPE tp:taxon-treatment
  PUBLIC "-//TaxonX//DTD Taxonomic Treatment Publishing DTD v0 20100105//EN" "tax-treatment-NSO.dtd">
<tp:taxon-treatment xmlns:tp="http://www.plazi.org/taxpub"><tp:treatment-meta><kwd-group><label>Taxon classification</label><kwd><named-content xmlns:xlink="http://www.w3.org/1999/xlink" content-type="kingdom">Animalia</named-content></kwd><kwd><named-content xmlns:xlink="http://www.w3.org/1999/xlink" content-type="order">Littorinimorpha</named-content></kwd><kwd><named-content xmlns:xlink="http://www.w3.org/1999/xlink" content-type="family">Hydrobiidae</named-content></kwd></kwd-group><mixed-citation publication-type="journal"><person-group><name><surname>Neubauer</surname><given-names>Thomas A.</given-names></name><name><surname>van de Velde</surname><given-names>Sabrina</given-names></name><name><surname>Yanina</surname><given-names>Tamara</given-names></name><name><surname>Wesselingh</surname><given-names>Frank P.</given-names></name></person-group><article-title>A late Pleistocene gastropod fauna from the northern Caspian Sea with implications for Pontocaspian gastropod taxonomy</article-title><source>Zookeys</source><day>4</day><month>7</month><year>2018</year><volume>2018</volume><issue>770</issue><fpage>43</fpage><lpage>103</lpage><pub-id pub-id-type="doi">10.3897/zookeys.770.25365</pub-id></mixed-citation></tp:treatment-meta><tp:nomenclature><label>Genus</label><tp:taxon-name>
                        <tp:taxon-name-part taxon-name-part-type="genus" reg="Laevicaspia">Laevicaspia</tp:taxon-name-part>
                      </tp:taxon-name><tp:taxon-authority>B. Dybowski &amp; Grochmalicki, 1917</tp:taxon-authority><tp:nomenclature-citation-list><tp:nomenclature-citation><tp:taxon-name><tp:taxon-name-part taxon-name-part-type="genus" reg="Laevicaspia"/></tp:taxon-name><comment>? 1902a <tp:taxon-name><tp:taxon-name-part taxon-name-part-type="genus" reg="Thaumasia">Thaumasia</tp:taxon-name-part></tp:taxon-name> Westerlund: 104 [non Perty, 1833; non Albers, 1850]. </comment></tp:nomenclature-citation><tp:nomenclature-citation><tp:taxon-name><tp:taxon-name-part taxon-name-part-type="genus" reg="Laevicaspia"/></tp:taxon-name><comment>1917 <tp:taxon-name><tp:taxon-name-part taxon-name-part-type="genus" reg="Laevicaspia">Laevicaspia</tp:taxon-name-part></tp:taxon-name>B. Dybowski &amp; Grochmalicki: 5. </comment></tp:nomenclature-citation><tp:nomenclature-citation><tp:taxon-name><tp:taxon-name-part taxon-name-part-type="genus" reg="Laevicaspia"/></tp:taxon-name><comment>1928 <tp:taxon-name><tp:taxon-name-part taxon-name-part-type="genus" reg="Caspiella">Caspiella</tp:taxon-name-part></tp:taxon-name> Thiele: 353, 381. </comment></tp:nomenclature-citation><tp:nomenclature-citation><tp:taxon-name><tp:taxon-name-part taxon-name-part-type="genus" reg="Laevicaspia"/></tp:taxon-name><comment>1999 <tp:taxon-name><tp:taxon-name-part taxon-name-part-type="genus" reg="Euxinipyrgula">Euxinipyrgula</tp:taxon-name-part></tp:taxon-name> Sitnikova &amp; Starobogatov: 158, 162. </comment></tp:nomenclature-citation></tp:nomenclature-citation-list></tp:nomenclature><tp:treatment-sec sec-type="type species" id="SECID0EKEBI"><title>Type species.</title><p>
                        <italic><tp:taxon-name><tp:taxon-name-part taxon-name-part-type="genus" reg="Rissoa">Rissoa</tp:taxon-name-part> <tp:taxon-name-part taxon-name-part-type="species" reg="caspia">caspia</tp:taxon-name-part></tp:taxon-name></italic> Eichwald, 1838; by subsequent designation by <xref ref-type="bibr" rid="B70">Logvinenko and Starobogatov (1969)</xref>. Caspian Sea, Pleistocene.</p></tp:treatment-sec><tp:treatment-sec sec-type="discussion" id="SECID0E6EBI"><title>Discussion.</title><p>
                        <xref ref-type="bibr" rid="B65">Lindholm (1922)</xref> studied the type material of <italic><tp:taxon-name><tp:taxon-name-part taxon-name-part-type="genus" reg="Buliminus">Buliminus</tp:taxon-name-part> <tp:taxon-name-part taxon-name-part-type="species" reg="goebeli">goebeli</tp:taxon-name-part></tp:taxon-name></italic> Westerlund, 1896 from Mangyschlak (Mangystau Peninsula, Kazakhstan) and concluded that is a junior synonym of “<italic><tp:taxon-name><tp:taxon-name-part taxon-name-part-type="genus" reg="Micromelania">Micromelania</tp:taxon-name-part></tp:taxon-name></italic>” <italic><tp:taxon-name><tp:taxon-name-part taxon-name-part-type="genus" reg="Micromelania"/><tp:taxon-name-part taxon-name-part-type="species" reg="caspia">caspia</tp:taxon-name-part></tp:taxon-name></italic> (Eichwald, 1838). <xref ref-type="bibr" rid="B128">Westerlund (1902a)</xref>, considering <italic><tp:taxon-name><tp:taxon-name-part taxon-name-part-type="genus" reg="Buliminus">Buliminus</tp:taxon-name-part> <tp:taxon-name-part taxon-name-part-type="species" reg="goebeli">goebeli</tp:taxon-name-part></tp:taxon-name></italic> as a member of terrestrial “Bulimoidea” (= <tp:taxon-name><tp:taxon-name-part taxon-name-part-type="family">Enidae</tp:taxon-name-part></tp:taxon-name>), introduced the new genus <italic><tp:taxon-name><tp:taxon-name-part taxon-name-part-type="genus" reg="Thaumasia">Thaumasia</tp:taxon-name-part></tp:taxon-name></italic>, which would take precedence over <italic><tp:taxon-name><tp:taxon-name-part taxon-name-part-type="genus" reg="Laevicaspia">Laevicaspia</tp:taxon-name-part></tp:taxon-name></italic> B. Dybowski &amp; Grochmalicki, 1917. However, <italic><tp:taxon-name><tp:taxon-name-part taxon-name-part-type="genus" reg="Thaumasia">Thaumasia</tp:taxon-name-part></tp:taxon-name></italic> Westerlund, 1902 is invalid as a junior homonym of <italic><tp:taxon-name><tp:taxon-name-part taxon-name-part-type="genus" reg="Thaumasia">Thaumasia</tp:taxon-name-part></tp:taxon-name></italic> Perty, 1833 (<tp:taxon-name><tp:taxon-name-part taxon-name-part-type="class">Arachnida</tp:taxon-name-part></tp:taxon-name>) and <italic><tp:taxon-name><tp:taxon-name-part taxon-name-part-type="genus" reg="Thaumasia">Thaumasia</tp:taxon-name-part></tp:taxon-name></italic> Albers, 1850 (<tp:taxon-name><tp:taxon-name-part taxon-name-part-type="class">Gastropoda</tp:taxon-name-part></tp:taxon-name>, <tp:taxon-name><tp:taxon-name-part taxon-name-part-type="family">Subulinidae</tp:taxon-name-part></tp:taxon-name>) (see also <xref ref-type="bibr" rid="B67">Lindholm 1925</xref>).</p></tp:treatment-sec><ref-list><ref id="B70"><mixed-citation xmlns:xlink="http://www.w3.org/1999/xlink" xlink:type="simple">
          <person-group><name name-style="western"><surname>Logvinenko</surname><given-names>BM</given-names></name><name name-style="western"><surname>Starobogatov</surname><given-names>YaI</given-names></name></person-group> (<year>1969</year>) <article-title><tp:taxon-name><tp:taxon-name-part taxon-name-part-type="phylum">Mollusca</tp:taxon-name-part></tp:taxon-name>.</article-title> In: <person-group><name name-style="western"><surname>Birshtein</surname><given-names>YaA</given-names></name><name name-style="western"><surname>Vinogradov</surname><given-names>LG</given-names></name><name name-style="western"><surname>Kondakov</surname><given-names>NN</given-names></name><name name-style="western"><surname>Kuhn</surname><given-names>MS</given-names></name><name name-style="western"><surname>Astakhova</surname><given-names>TV</given-names></name><name name-style="western"><surname>Romanova</surname><given-names>NN</given-names></name></person-group> (<role>Eds</role>) <issue-title>Atlas bespozvonochnykh Kaspiyskogo morya.</issue-title> <source>Pishchevaya Promyshlennost (Vsesoyuznyi Nauchno-issledovatel’skii Institut Morskogo Rybnogo Khozyaistva i Okeanografii), Moskva</source>, <fpage>308</fpage>–<lpage>385</lpage>.</mixed-citation></ref><ref id="B65"><mixed-citation xmlns:xlink="http://www.w3.org/1999/xlink" xlink:type="simple">
          <person-group><name name-style="western"><surname>Lindholm</surname><given-names>VA</given-names></name></person-group> (<year>1922</year>) <article-title>Miscellaneous notes on palaearctic land and freshwater Mollusks.</article-title> <source>Ezhegodnik Zoologicheskogo Muzeya Imperatorskoy Akademii Nauk</source> <volume>23</volume>(<issue>3–4</issue>): <fpage>304</fpage>–<lpage>320</lpage>. <ext-link xlink:type="simple" ext-link-type="uri" xlink:href="https://biodiversitylibrary.org/page/8483531">https://biodiversitylibrary.org/page/8483531</ext-link></mixed-citation></ref><ref id="B128"><mixed-citation xmlns:xlink="http://www.w3.org/1999/xlink" xlink:type="simple">
          <person-group><name name-style="western"><surname>Westerlund</surname><given-names>CA</given-names></name></person-group> (<year>1902a</year>) <article-title>Methodus dispositionis Conchyliorum extramarinorum in Regione palaearctica viventium, Hydrobiidaes, genera, subgenera et stirpes sistens.</article-title> <source>Rad Jugoslavenske akademije znanosti i umjetnosti</source> <volume>151</volume>: <fpage>82</fpage>–<lpage>139</lpage>. <ext-link xlink:type="simple" ext-link-type="uri" xlink:href="http://dizbi.hazu.hr/object/view/km6Jc2154m">http://dizbi.hazu.hr/object/view/km6Jc2154m</ext-link></mixed-citation></ref><ref id="B67"><mixed-citation xmlns:xlink="http://www.w3.org/1999/xlink" xlink:type="simple">
          <person-group><name name-style="western"><surname>Lindholm</surname><given-names>VA</given-names></name></person-group> (<year>1925</year>) <article-title>Beitrag zur Systematik und Nomenklatur der Familie <tp:taxon-name><tp:taxon-name-part taxon-name-part-type="family">Enidae</tp:taxon-name-part></tp:taxon-name> (<tp:taxon-name><tp:taxon-name-part taxon-name-part-type="family">Buliminidae</tp:taxon-name-part></tp:taxon-name>).</article-title> <source>Archiv für Molluskenkunde</source> <volume>57</volume>: <fpage>23</fpage>–<lpage>41</lpage>. <ext-link xlink:type="simple" ext-link-type="uri" xlink:href="https://www.zobodat.at/pdf/Archiv-fuer-Molluskenkunde_57_0023-0041.pdf">https://www.zobodat.at/pdf/Archiv-fuer-Molluskenkunde_57_0023-0041.pdf</ext-link></mixed-citation></ref></ref-list></tp:taxon-treatment>
