# Supplementary material for: A late Pleistocene gastropod fauna from the northern Caspian Sea with implications for Pontocaspian gastropod taxonomy
Source: Zookeys. 2018 Jul 4;(770):43–103. doi: 10.3897/zookeys.770.25365 (PMC6041354; doi:10.3897/zookeys.770.25365)
Supplement: XML Treatment for Laevicaspia caspia [file zookeys.770.25365-treatment14.xml]

<!DOCTYPE tp:taxon-treatment
  PUBLIC "-//TaxonX//DTD Taxonomic Treatment Publishing DTD v0 20100105//EN" "tax-treatment-NSO.dtd">
<tp:taxon-treatment xmlns:tp="http://www.plazi.org/taxpub"><tp:treatment-meta><kwd-group><label>Taxon classification</label><kwd><named-content xmlns:xlink="http://www.w3.org/1999/xlink" content-type="kingdom">Animalia</named-content></kwd><kwd><named-content xmlns:xlink="http://www.w3.org/1999/xlink" content-type="order">Littorinimorpha</named-content></kwd><kwd><named-content xmlns:xlink="http://www.w3.org/1999/xlink" content-type="family">Hydrobiidae</named-content></kwd></kwd-group><mixed-citation publication-type="journal"><person-group><name><surname>Neubauer</surname><given-names>Thomas A.</given-names></name><name><surname>van de Velde</surname><given-names>Sabrina</given-names></name><name><surname>Yanina</surname><given-names>Tamara</given-names></name><name><surname>Wesselingh</surname><given-names>Frank P.</given-names></name></person-group><article-title>A late Pleistocene gastropod fauna from the northern Caspian Sea with implications for Pontocaspian gastropod taxonomy</article-title><source>Zookeys</source><day>4</day><month>7</month><year>2018</year><volume>2018</volume><issue>770</issue><fpage>43</fpage><lpage>103</lpage><pub-id pub-id-type="doi">10.3897/zookeys.770.25365</pub-id></mixed-citation></tp:treatment-meta><tp:nomenclature><tp:taxon-name>
                        <tp:taxon-name-part taxon-name-part-type="genus" reg="Laevicaspia">Laevicaspia</tp:taxon-name-part>
                        <tp:taxon-name-part taxon-name-part-type="species" reg="caspia">caspia</tp:taxon-name-part>
                      </tp:taxon-name><tp:taxon-authority>(Eichwald, 1838)</tp:taxon-authority><xref ref-type="fig" rid="F8">Fig. 8A–K</xref><tp:nomenclature-citation-list><tp:nomenclature-citation><tp:taxon-name><tp:taxon-name-part taxon-name-part-type="genus" reg="Laevicaspia"/><tp:taxon-name-part taxon-name-part-type="species" reg="caspia"/></tp:taxon-name><comment>*1838 <tp:taxon-name><tp:taxon-name-part taxon-name-part-type="genus" reg="Rissoa">Rissoa</tp:taxon-name-part> <tp:taxon-name-part taxon-name-part-type="species" reg="caspia">caspia</tp:taxon-name-part></tp:taxon-name> m.; Eichwald: 154–155. </comment></tp:nomenclature-citation><tp:nomenclature-citation><tp:taxon-name><tp:taxon-name-part taxon-name-part-type="genus" reg="Laevicaspia"/><tp:taxon-name-part taxon-name-part-type="species" reg="caspia"/></tp:taxon-name><comment>1841 <tp:taxon-name><tp:taxon-name-part taxon-name-part-type="genus" reg="Rissoa">Rissoa</tp:taxon-name-part> <tp:taxon-name-part taxon-name-part-type="species" reg="caspia">caspia</tp:taxon-name-part></tp:taxon-name> – Eichwald: 256–257, pl. 38, figs 14–15. </comment></tp:nomenclature-citation><tp:nomenclature-citation><tp:taxon-name><tp:taxon-name-part taxon-name-part-type="genus" reg="Laevicaspia"/><tp:taxon-name-part taxon-name-part-type="species" reg="caspia"/></tp:taxon-name><comment>1853 <italic>Riss.</italic>[<italic>oa</italic>] <italic>caspia</italic> m. – Eichwald: 273. </comment></tp:nomenclature-citation><tp:nomenclature-citation><tp:taxon-name><tp:taxon-name-part taxon-name-part-type="genus" reg="Laevicaspia"/><tp:taxon-name-part taxon-name-part-type="species" reg="caspia"/></tp:taxon-name><comment>non 1876 <tp:taxon-name><tp:taxon-name-part taxon-name-part-type="genus" reg="Hydrobia">Hydrobia</tp:taxon-name-part> <tp:taxon-name-part taxon-name-part-type="species" reg="caspia">caspia</tp:taxon-name-part></tp:taxon-name>, Eichw. – Grimm: 150–153, pl. 6, fig. 15. </comment></tp:nomenclature-citation><tp:nomenclature-citation><tp:taxon-name><tp:taxon-name-part taxon-name-part-type="genus" reg="Laevicaspia"/><tp:taxon-name-part taxon-name-part-type="species" reg="caspia"/></tp:taxon-name><comment>non 1877 <tp:taxon-name><tp:taxon-name-part taxon-name-part-type="genus" reg="Hydrobia">Hydrobia</tp:taxon-name-part> <tp:taxon-name-part taxon-name-part-type="species" reg="caspia">caspia</tp:taxon-name-part></tp:taxon-name>, Eichw. – Grimm: 79–80, pl. 7, figs 3a–d. </comment></tp:nomenclature-citation><tp:nomenclature-citation><tp:taxon-name><tp:taxon-name-part taxon-name-part-type="genus" reg="Laevicaspia"/><tp:taxon-name-part taxon-name-part-type="species" reg="caspia"/></tp:taxon-name><comment>non 1887 <tp:taxon-name><tp:taxon-name-part taxon-name-part-type="genus" reg="Micromelania">Micromelania</tp:taxon-name-part> <tp:taxon-name-part taxon-name-part-type="species" reg="caspia">caspia</tp:taxon-name-part></tp:taxon-name> Eichw. sp. – W. Dybowski: 21. </comment></tp:nomenclature-citation><tp:nomenclature-citation><tp:taxon-name><tp:taxon-name-part taxon-name-part-type="genus" reg="Laevicaspia"/><tp:taxon-name-part taxon-name-part-type="species" reg="caspia"/></tp:taxon-name><comment>non 1888 <italic>Micr.</italic>[<italic>omelania</italic>] <italic>caspia</italic> Eichw. sp. – W. Dybowski: 78, pl. 1, fig. 1. </comment></tp:nomenclature-citation><tp:nomenclature-citation><tp:taxon-name><tp:taxon-name-part taxon-name-part-type="genus" reg="Laevicaspia"/><tp:taxon-name-part taxon-name-part-type="species" reg="caspia"/></tp:taxon-name><comment>? 1896 <italic>B.</italic>[<italic>uliminus</italic>] (<italic>Napaeus</italic>?) <italic>goebeli</italic> Westerlund: 188. </comment></tp:nomenclature-citation><tp:nomenclature-citation><tp:taxon-name><tp:taxon-name-part taxon-name-part-type="genus" reg="Laevicaspia"/><tp:taxon-name-part taxon-name-part-type="species" reg="caspia"/></tp:taxon-name><comment>1914 <tp:taxon-name><tp:taxon-name-part taxon-name-part-type="genus" reg="Micromelania">Micromelania</tp:taxon-name-part></tp:taxon-name> (?) <tp:taxon-name><tp:taxon-name-part taxon-name-part-type="genus" reg="Micromelania"/><tp:taxon-name-part taxon-name-part-type="species" reg="curta">curta</tp:taxon-name-part></tp:taxon-name> Nalivkin: 21–22, 31, pl. 6, figs 1–2 [partim; non figs 3–4, 7, 9–14]. </comment></tp:nomenclature-citation><tp:nomenclature-citation><tp:taxon-name><tp:taxon-name-part taxon-name-part-type="genus" reg="Laevicaspia"/><tp:taxon-name-part taxon-name-part-type="species" reg="caspia"/></tp:taxon-name><comment>1914 [<tp:taxon-name><tp:taxon-name-part taxon-name-part-type="genus" reg="Micromelania">Micromelania</tp:taxon-name-part></tp:taxon-name> (?) <tp:taxon-name><tp:taxon-name-part taxon-name-part-type="genus" reg="Micromelania"/><tp:taxon-name-part taxon-name-part-type="species" reg="curta">curta</tp:taxon-name-part></tp:taxon-name>] var. <tp:taxon-name><tp:taxon-name-part taxon-name-part-type="genus" reg="Micromelania"/><tp:taxon-name-part taxon-name-part-type="species" reg="curta"/><tp:taxon-name-part taxon-name-part-type="variety" reg="plano-convexa">plano-convexa</tp:taxon-name-part></tp:taxon-name> Nalivkin: 22, 31, pl. 6, figs 15–18. </comment></tp:nomenclature-citation><tp:nomenclature-citation><tp:taxon-name><tp:taxon-name-part taxon-name-part-type="genus" reg="Laevicaspia"/><tp:taxon-name-part taxon-name-part-type="species" reg="caspia"/></tp:taxon-name><comment>non 1914 <tp:taxon-name><tp:taxon-name-part taxon-name-part-type="genus" reg="Micromelania">Micromelania</tp:taxon-name-part> <tp:taxon-name-part taxon-name-part-type="species" reg="caspia">caspia</tp:taxon-name-part></tp:taxon-name> Eichw. – Nalivkin: 22, 31, pl. 6, figs 5–6 [partim; non fig. 8]. </comment></tp:nomenclature-citation><tp:nomenclature-citation><tp:taxon-name><tp:taxon-name-part taxon-name-part-type="genus" reg="Laevicaspia"/><tp:taxon-name-part taxon-name-part-type="species" reg="caspia"/></tp:taxon-name><comment>
                            non 1917 <tp:taxon-name><tp:taxon-name-part taxon-name-part-type="genus" reg="Micromelania">Micromelania</tp:taxon-name-part></tp:taxon-name> (<tp:taxon-name><tp:taxon-name-part taxon-name-part-type="genus" reg="Turricaspia">Turricaspia</tp:taxon-name-part></tp:taxon-name>, <tp:taxon-name><tp:taxon-name-part taxon-name-part-type="genus" reg="Laevicaspia">Laevicaspia</tp:taxon-name-part></tp:taxon-name>) <tp:taxon-name><tp:taxon-name-part taxon-name-part-type="genus" reg="Laevicaspia"/><tp:taxon-name-part taxon-name-part-type="species" reg="caspia">caspia</tp:taxon-name-part></tp:taxon-name> Eichw. – B. Dybowski &amp; Grochmalicki: 5–8, 36–38, pl. 1, figs 1–3. </comment></tp:nomenclature-citation><tp:nomenclature-citation><tp:taxon-name><tp:taxon-name-part taxon-name-part-type="genus" reg="Laevicaspia"/><tp:taxon-name-part taxon-name-part-type="species" reg="caspia"/></tp:taxon-name><comment>non 1969 <tp:taxon-name><tp:taxon-name-part taxon-name-part-type="genus" reg="Pyrgula">Pyrgula</tp:taxon-name-part> <tp:taxon-name-part taxon-name-part-type="species" reg="caspia">caspia</tp:taxon-name-part></tp:taxon-name> (Eichw.). – Logvinenko &amp; Starobogatov: 369–370, fig. 364 (1). </comment></tp:nomenclature-citation><tp:nomenclature-citation><tp:taxon-name><tp:taxon-name-part taxon-name-part-type="genus" reg="Laevicaspia"/><tp:taxon-name-part taxon-name-part-type="species" reg="caspia"/></tp:taxon-name><comment>1987 <italic>T.</italic>[<italic>urricaspia</italic>] <italic>caspia</italic> (Eichw.). – Alexenko &amp; Starobogatov: 33, fig. 2. </comment></tp:nomenclature-citation><tp:nomenclature-citation><tp:taxon-name><tp:taxon-name-part taxon-name-part-type="genus" reg="Laevicaspia"/><tp:taxon-name-part taxon-name-part-type="species" reg="caspia"/></tp:taxon-name><comment>2006 <tp:taxon-name><tp:taxon-name-part taxon-name-part-type="genus" reg="Turricaspia">Turricaspia</tp:taxon-name-part> <tp:taxon-name-part taxon-name-part-type="species" reg="caspia">caspia</tp:taxon-name-part></tp:taxon-name> (Eichwald, 1838). – Kantor &amp; Sysoev: 106, pl. 49, fig. M. </comment></tp:nomenclature-citation><tp:nomenclature-citation><tp:taxon-name><tp:taxon-name-part taxon-name-part-type="genus" reg="Laevicaspia"/><tp:taxon-name-part taxon-name-part-type="species" reg="caspia"/></tp:taxon-name><comment>2014 <tp:taxon-name><tp:taxon-name-part taxon-name-part-type="genus" reg="Euxinipyrgula">Euxinipyrgula</tp:taxon-name-part> <tp:taxon-name-part taxon-name-part-type="species" reg="lincta">lincta</tp:taxon-name-part></tp:taxon-name>. – Taviani et al.: 4, fig. 3c [non <tp:taxon-name><tp:taxon-name-part taxon-name-part-type="genus" reg="Micromelania">Micromelania</tp:taxon-name-part> <tp:taxon-name-part taxon-name-part-type="species" reg="lincta">lincta</tp:taxon-name-part></tp:taxon-name> Milashevich, 1908]. </comment></tp:nomenclature-citation><tp:nomenclature-citation><tp:taxon-name><tp:taxon-name-part taxon-name-part-type="genus" reg="Laevicaspia"/><tp:taxon-name-part taxon-name-part-type="species" reg="caspia"/></tp:taxon-name><comment>2016 <tp:taxon-name><tp:taxon-name-part taxon-name-part-type="genus" reg="Turricaspia">Turricaspia</tp:taxon-name-part> <tp:taxon-name-part taxon-name-part-type="species" reg="caspia">caspia</tp:taxon-name-part></tp:taxon-name> (Eichwald, 1838). – Vinarski &amp; Kantor: 246. </comment></tp:nomenclature-citation></tp:nomenclature-citation-list></tp:nomenclature><tp:treatment-sec sec-type="material" id="SECID0EJSBI"><title>Material.</title><p>300 specimens (<abbrev xmlns:xlink="http://www.w3.org/1999/xlink" content-type="institution" xlink:title="Naturalis Biodiversity Center, Leiden, The Netherlands" id="ABBRID0EPSBI" xlink:type="simple">RGM</abbrev> 1309788, <abbrev xmlns:xlink="http://www.w3.org/1999/xlink" content-type="institution" xlink:title="Naturalis Biodiversity Center, Leiden, The Netherlands" id="ABBRID0EUSBI" xlink:type="simple">RGM</abbrev> 1309789, 1309797, <abbrev xmlns:xlink="http://www.w3.org/1999/xlink" content-type="institution" xlink:title="Naturalis Biodiversity Center, Leiden, The Netherlands" id="ABBRID0EZSBI" xlink:type="simple">RGM</abbrev> 1309798, <abbrev xmlns:xlink="http://www.w3.org/1999/xlink" content-type="institution" xlink:title="Naturalis Biodiversity Center, Leiden, The Netherlands" id="ABBRID0E5SBI" xlink:type="simple">RGM</abbrev> 1310196, <abbrev xmlns:xlink="http://www.w3.org/1999/xlink" content-type="institution" xlink:title="Naturalis Biodiversity Center, Leiden, The Netherlands" id="ABBRID0EDTBI" xlink:type="simple">RGM</abbrev> 1310257, <abbrev xmlns:xlink="http://www.w3.org/1999/xlink" content-type="institution" xlink:title="Naturalis Biodiversity Center, Leiden, The Netherlands" id="ABBRID0EITBI" xlink:type="simple">RGM</abbrev> 1310258, LV 201511).</p></tp:treatment-sec><tp:treatment-sec sec-type="type material" id="SECID0ENTBI"><title>Type material.</title><p>Lectotype: <abbrev xmlns:xlink="http://www.w3.org/1999/xlink" content-type="institution" xlink:title="Zoological Institute of the Russian Academy of Sciences, St. Petersburg, Russia" id="ABBRID0ETTBI" xlink:type="simple">ZIN</abbrev> (No. 1 in systematic catalogue), designated by <xref ref-type="bibr" rid="B5">Alexenko and Starobogatov (1987)</xref>.</p></tp:treatment-sec><tp:treatment-sec sec-type="type locality" id="SECID0E3TBI"><title>Type locality.</title><p>“In eodem lapide calcario Dagesthanico, fossilis” (in the same limestone of Dagestan [referring to the previous species, also found in Dagestan], fossil).</p></tp:treatment-sec><tp:treatment-sec sec-type="description" id="SECID0EBUBI"><title>Dimensions.</title><p>9.01 × 3.31 mm (<abbrev xmlns:xlink="http://www.w3.org/1999/xlink" content-type="institution" xlink:title="Naturalis Biodiversity Center, Leiden, The Netherlands" id="ABBRID0EHUBI" xlink:type="simple">RGM</abbrev> 1310257, Fig. <xref ref-type="fig" rid="F8">8A–C</xref>); 7.88 × 3.31 mm (<abbrev xmlns:xlink="http://www.w3.org/1999/xlink" content-type="institution" xlink:title="Naturalis Biodiversity Center, Leiden, The Netherlands" id="ABBRID0EQUBI" xlink:type="simple">RGM</abbrev> 1310258, Fig. <xref ref-type="fig" rid="F8">8D–F</xref>); 10.33 × 3.92 mm (LV 201511, Fig. <xref ref-type="fig" rid="F8">8I–K</xref>); 9.92 × 3.83 mm; 10.21 × 3.88 mm; 9.52 × 3.54 mm; 9.69 × 3.61 mm.</p><fig id="F8" position="float" orientation="portrait"><label>Figure 8.</label><caption><p>
                            <tp:taxon-name><tp:taxon-name-part taxon-name-part-type="subfamily">Pyrgulinae</tp:taxon-name-part></tp:taxon-name>. <bold>A–C</bold> <italic><tp:taxon-name><tp:taxon-name-part taxon-name-part-type="genus" reg="Laevicaspia">Laevicaspia</tp:taxon-name-part> <tp:taxon-name-part taxon-name-part-type="species" reg="caspia">caspia</tp:taxon-name-part></tp:taxon-name></italic> (Eichwald, 1838), <abbrev xmlns:xlink="http://www.w3.org/1999/xlink" content-type="institution" xlink:title="Naturalis Biodiversity Center, Leiden, The Netherlands" id="ABBRID0EXVBI" xlink:type="simple">RGM</abbrev> 1310257 <bold>D–F</bold> <italic><tp:taxon-name><tp:taxon-name-part taxon-name-part-type="genus" reg="Laevicaspia">L.</tp:taxon-name-part> <tp:taxon-name-part taxon-name-part-type="species" reg="caspia">caspia</tp:taxon-name-part></tp:taxon-name></italic>, <abbrev xmlns:xlink="http://www.w3.org/1999/xlink" content-type="institution" xlink:title="Naturalis Biodiversity Center, Leiden, The Netherlands" id="ABBRID0EJWBI" xlink:type="simple">RGM</abbrev> 1310258 <bold>G</bold> <italic><tp:taxon-name><tp:taxon-name-part taxon-name-part-type="genus" reg="Laevicaspia">L.</tp:taxon-name-part> <tp:taxon-name-part taxon-name-part-type="species" reg="caspia">caspia</tp:taxon-name-part></tp:taxon-name></italic>, <abbrev xmlns:xlink="http://www.w3.org/1999/xlink" content-type="institution" xlink:title="Naturalis Biodiversity Center, Leiden, The Netherlands" id="ABBRID0E2WBI" xlink:type="simple">RGM</abbrev> 1310197 <bold>H</bold> <italic><tp:taxon-name><tp:taxon-name-part taxon-name-part-type="genus" reg="Laevicaspia">L.</tp:taxon-name-part> <tp:taxon-name-part taxon-name-part-type="species" reg="caspia">caspia</tp:taxon-name-part></tp:taxon-name></italic>, <abbrev xmlns:xlink="http://www.w3.org/1999/xlink" content-type="institution" xlink:title="Naturalis Biodiversity Center, Leiden, The Netherlands" id="ABBRID0ENXBI" xlink:type="simple">RGM</abbrev> 1310198 <bold>I–K</bold> <italic><tp:taxon-name><tp:taxon-name-part taxon-name-part-type="genus" reg="Laevicaspia">L.</tp:taxon-name-part> <tp:taxon-name-part taxon-name-part-type="species" reg="caspia">caspia</tp:taxon-name-part></tp:taxon-name></italic>, LV 201511.</p></caption><graphic xmlns:xlink="http://www.w3.org/1999/xlink" xlink:href="zookeys-770-043-g008.jpg" position="float" orientation="portrait" xlink:type="simple" id="oo_214771.jpg"/></fig></tp:treatment-sec><tp:treatment-sec sec-type="description" id="SECID0EEYBI"><title>Description.</title><p>Large, slender ovoid shell comprising up to 8.3 whorls. Protoconch large, measuring 535–600 µm at 1.15–1.2 whorls, with initial part inflated; nucleus almost immersed, 190–230 µm wide; nucleus and early protoconch bear intentions of malleate sculpture, which passes into granular surface after half a whorl accompanied by onset of spiral striae; <abbrev xmlns:xlink="http://www.w3.org/1999/xlink" xlink:title="protoconch/teleoconc" id="ABBRID0EKYBI" xlink:type="simple">P/T</abbrev> boundary indistinct. Whorl convexity decreasing rapidly: first teleoconch whorl moderately convex, second to last whorl low convex, sometimes almost straight-sided; maximum convexity is in lower half; whorls closely attached, suture narrow; a very small but marked convexity appears at upper suture, producing a faintly stepped spire; occasionally, it is accompanied by shallow abapical concavity. Last whorl makes up 46–50% of shell height, passing over regular but weakly convex to near straight-sided to slightly concave base. Aperture slender ovoid, inclined, closely attached to preceding whorl; in latest ontogeny, shell growth is more abapically directed, resulting in marked thickening at adapical tip. Peristome simple, thin, slightly expanded and indented at base; distinctly and regularly sigmoidal in lateral view, with upper half broadly indented and lower half broadly protruding; inner lip protrudes in lateral view, extending sheet-like over base of penultimate whorl; umbilicus mostly closed, rarely very narrow, slit-like. Growth lines weakly sigmoidal: strongly prosocline in upper half, weakly opisthocline in lower half. Several specimens show faint spiral threads on last and penultimate whorls.</p></tp:treatment-sec><tp:treatment-sec sec-type="discussion" id="SECID0EOYBI"><title>Discussion.</title><p>Different concepts of this species previously applied have led to considerable confusion about its real identity. This is partly rooted in the description and illustration provided by <xref ref-type="bibr" rid="B35">Eichwald (1838</xref>, <xref ref-type="bibr" rid="B36">1841</xref>) that were insufficient to allow safe discrimination from similar species. For instance, <italic><tp:taxon-name><tp:taxon-name-part taxon-name-part-type="genus" reg="Micromelania">Micromelania</tp:taxon-name-part> <tp:taxon-name-part taxon-name-part-type="species" reg="caspia">caspia</tp:taxon-name-part></tp:taxon-name></italic> sensu <xref ref-type="bibr" rid="B50">Grimm (1876</xref>, <xref ref-type="bibr" rid="B51">1877</xref>), W. <xref ref-type="bibr" rid="B34">Dybowski (1887–1888)</xref> and B. <xref ref-type="bibr" rid="B33">Dybowski and Grochmalicki (1917)</xref> differs from the present species in the acute apex, the moderately convex whorls, the deep suture and the thin peristome. As already noted by <xref ref-type="bibr" rid="B5">Alexenko and Starobogatov (1987)</xref>, it represents a different species, i.e., <italic><tp:taxon-name><tp:taxon-name-part taxon-name-part-type="genus" reg="Laevicaspia">Laevicaspia</tp:taxon-name-part> <tp:taxon-name-part taxon-name-part-type="species" reg="lincta">lincta</tp:taxon-name-part></tp:taxon-name></italic> (Milashevich, 1908). That species was described from Lake Katlabukh near the Danube delta in Ukraine (lectotype, which matches Milashevich’s description, is illustrated in <xref ref-type="bibr" rid="B58">Kantor and Sysoev 2006</xref>: 95, pl. 45, fig. D; as <italic><tp:taxon-name><tp:taxon-name-part taxon-name-part-type="genus" reg="Euxinipyrgula">Euxinipyrgula</tp:taxon-name-part> <tp:taxon-name-part taxon-name-part-type="species" reg="lincta">lincta</tp:taxon-name-part></tp:taxon-name></italic>). Specimens from the Neoeuxinian (late Pleistocene) of the Marmara Sea identified as <tp:taxon-name><tp:taxon-name-part taxon-name-part-type="genus" reg="Euxinipyrgula">E.</tp:taxon-name-part> <tp:taxon-name-part taxon-name-part-type="uncertainty-rank">cf.</tp:taxon-name-part> <tp:taxon-name-part taxon-name-part-type="species" reg="lincta">lincta</tp:taxon-name-part></tp:taxon-name> by <xref ref-type="bibr" rid="B113">Taviani et al. (2014)</xref> differ from that species in the near straight-sided whorls and thickened peristome; in fact, the material corresponds well to <italic><tp:taxon-name><tp:taxon-name-part taxon-name-part-type="genus" reg="Laevicaspia">L.</tp:taxon-name-part> <tp:taxon-name-part taxon-name-part-type="species" reg="caspia">caspia</tp:taxon-name-part></tp:taxon-name></italic>.</p><p>
                        <italic><tp:taxon-name><tp:taxon-name-part taxon-name-part-type="genus" reg="Micromelania">Micromelania</tp:taxon-name-part> <tp:taxon-name-part taxon-name-part-type="species" reg="caspia">caspia</tp:taxon-name-part></tp:taxon-name></italic> sensu <xref ref-type="bibr" rid="B74">Nalivkin (1914)</xref> comprises at least two species, both being more elongate, having more whorls and relatively smaller last whorls than <italic><tp:taxon-name><tp:taxon-name-part taxon-name-part-type="genus" reg="Laevicaspia">L.</tp:taxon-name-part> <tp:taxon-name-part taxon-name-part-type="species" reg="caspia">caspia</tp:taxon-name-part></tp:taxon-name></italic>. In turn, some of the illustrated syntypes of “<italic><tp:taxon-name><tp:taxon-name-part taxon-name-part-type="genus" reg="Micromelania">Micromelania</tp:taxon-name-part></tp:taxon-name></italic>” <italic><tp:taxon-name><tp:taxon-name-part taxon-name-part-type="genus" reg="Pyrgula"/><tp:taxon-name-part taxon-name-part-type="species" reg="curta">curta</tp:taxon-name-part></tp:taxon-name></italic> Nalivkin, 1914 and the variety “<italic><tp:taxon-name><tp:taxon-name-part taxon-name-part-type="genus" reg="Micromelania">Micromelania</tp:taxon-name-part></tp:taxon-name></italic>” <italic><tp:taxon-name><tp:taxon-name-part taxon-name-part-type="genus" reg="Micromelania"/><tp:taxon-name-part taxon-name-part-type="species" reg="curta">curta</tp:taxon-name-part> <tp:taxon-name-part taxon-name-part-type="infraspecific-rank">var.</tp:taxon-name-part> <tp:taxon-name-part taxon-name-part-type="variety" reg="planoconvexa">planoconvexa</tp:taxon-name-part></tp:taxon-name></italic> Nalivkin, 1914 from Bakunian deposits of Shikhovo, Apsheron Peninsula, Azerbaijan, closely resemble the present species and are thus (partly) considered synonymous. “<italic><tp:taxon-name><tp:taxon-name-part taxon-name-part-type="genus" reg="Micromelania">Micromelania</tp:taxon-name-part></tp:taxon-name></italic>” <italic><tp:taxon-name><tp:taxon-name-part taxon-name-part-type="genus" reg="Micromelania"/><tp:taxon-name-part taxon-name-part-type="species" reg="curta">curta</tp:taxon-name-part></tp:taxon-name></italic> encompasses a great variability of shapes, ranging from slender, elongate (<italic><tp:taxon-name><tp:taxon-name-part taxon-name-part-type="genus" reg="Micromelania"/><tp:taxon-name-part taxon-name-part-type="species" reg="caspia">caspia</tp:taxon-name-part></tp:taxon-name></italic>-type) to broad, conical shells. Since no holotype or lectotype have been designated, the status of this species is unresolved at present. Note that <italic><tp:taxon-name><tp:taxon-name-part taxon-name-part-type="genus" reg="Pyrgula">Pyrgula</tp:taxon-name-part> <tp:taxon-name-part taxon-name-part-type="species" reg="curta">curta</tp:taxon-name-part></tp:taxon-name></italic> sensu <xref ref-type="bibr" rid="B70">Logvinenko and Starobogatov (1969)</xref> and <xref ref-type="bibr" rid="B58">Kantor and Sysoev (2006)</xref> does not correspond to Nalivkin’s species but rather to the specimens <xref ref-type="bibr" rid="B74">Nalivkin (1914)</xref> misidentified as <italic><tp:taxon-name><tp:taxon-name-part taxon-name-part-type="genus" reg="Micromelania">Micromelania</tp:taxon-name-part> <tp:taxon-name-part taxon-name-part-type="species" reg="caspia">caspia</tp:taxon-name-part></tp:taxon-name></italic>.</p><p>Similarly, <italic><tp:taxon-name><tp:taxon-name-part taxon-name-part-type="genus" reg="Pyrgula">Pyrgula</tp:taxon-name-part> <tp:taxon-name-part taxon-name-part-type="species" reg="caspia">caspia</tp:taxon-name-part></tp:taxon-name></italic> sensu <xref ref-type="bibr" rid="B70">Logvinenko and Starobogatov (1969)</xref> is a quite different species, showing highly convex whorls and an inflated last whorl. It rather ranges within the morphological variability of <italic><tp:taxon-name><tp:taxon-name-part taxon-name-part-type="genus" reg="Turricaspia">Turricaspia</tp:taxon-name-part> <tp:taxon-name-part taxon-name-part-type="species" reg="meneghiniana">meneghiniana</tp:taxon-name-part></tp:taxon-name></italic> (see below).</p><p>
                        <xref ref-type="bibr" rid="B5">Alexenko and Starobogatov (1987)</xref> finally brought stability to the identity of <italic><tp:taxon-name><tp:taxon-name-part taxon-name-part-type="genus" reg="Laevicaspia">L.</tp:taxon-name-part> <tp:taxon-name-part taxon-name-part-type="species" reg="caspia">caspia</tp:taxon-name-part></tp:taxon-name></italic> by designating a lectotype (see <xref ref-type="bibr" rid="B58">Kantor and Sysoev 2006</xref>: 106, pl. 49, fig. A; as <italic><tp:taxon-name><tp:taxon-name-part taxon-name-part-type="genus" reg="Turricaspia">Turricaspia</tp:taxon-name-part> <tp:taxon-name-part taxon-name-part-type="species" reg="caspia">caspia</tp:taxon-name-part></tp:taxon-name></italic>), which matches well our specimens. The label accompanying their specimen reads “Kaspiyskoye more” (“Caspian Sea”), which differs from the information provided by Eichwald (Dagestan) (see also discussion in <xref ref-type="bibr" rid="B121">Vinarski and Kantor 2016</xref>: 246). Inspection of the catalogue of the Zoological Institute, Russian Academy of Sciences, St. Petersburg (<abbrev xmlns:xlink="http://www.w3.org/1999/xlink" content-type="institution" xlink:title="Zoological Institute of the Russian Academy of Sciences, St. Petersburg, Russia" id="ABBRID0E6BCI" xlink:type="simple">ZIN</abbrev>), however, confirmed that the lectotype is based on Eichwald’s original material.</p><p>The similar <italic><tp:taxon-name><tp:taxon-name-part taxon-name-part-type="genus" reg="Laevicaspia">Laevicaspia</tp:taxon-name-part> <tp:taxon-name-part taxon-name-part-type="species" reg="iljinae">iljinae</tp:taxon-name-part></tp:taxon-name></italic> (Golikov &amp; Starobogatov, 1966) from Holocene deposits of the Crimean Peninsula can be distinguished in its more slender shape and the spruce-like whorl outline (i.e., steep, straight-sided upper two-thirds passing over convexity into flatter, convex lower third; see also <xref ref-type="bibr" rid="B58">Kantor and Sysoev 2006</xref>: 108, pl. 49, fig. D).</p></tp:treatment-sec><tp:treatment-sec sec-type="distribution" id="SECID0EVCCI"><title>Distribution.</title><p>Endemic to the Caspian Sea (<xref ref-type="bibr" rid="B70">Logvinenko and Starobogatov 1969</xref> stated that the species occurs at a depth of 30–150 m in the middle and southern Caspian Sea, but these data have to be revised given their incorrect concept of <italic><tp:taxon-name><tp:taxon-name-part taxon-name-part-type="genus" reg="Laevicaspia">L.</tp:taxon-name-part> <tp:taxon-name-part taxon-name-part-type="species" reg="caspia">caspia</tp:taxon-name-part></tp:taxon-name></italic>).</p></tp:treatment-sec><ref-list><ref id="B5"><mixed-citation xmlns:xlink="http://www.w3.org/1999/xlink" xlink:type="simple">
          <person-group><name name-style="western"><surname>Alexenko</surname><given-names>TL</given-names></name><name name-style="western"><surname>Starobogatov</surname><given-names>YaI</given-names></name></person-group> (<year>1987</year>) <article-title>Vidy <italic><tp:taxon-name><tp:taxon-name-part taxon-name-part-type="genus">Caspia</tp:taxon-name-part></tp:taxon-name></italic> i <italic><tp:taxon-name><tp:taxon-name-part taxon-name-part-type="genus">Turricaspia</tp:taxon-name-part></tp:taxon-name></italic> (<tp:taxon-name><tp:taxon-name-part taxon-name-part-type="class">Gastropoda</tp:taxon-name-part></tp:taxon-name>, Pectinibranchia, <tp:taxon-name><tp:taxon-name-part taxon-name-part-type="family">Pyrgulidae</tp:taxon-name-part></tp:taxon-name>) Azovo-Chernomorskogo basseyna.</article-title> <source>Vestnik Zoologii</source> <volume>21</volume>(<issue>3</issue>): <fpage>32</fpage>–<lpage>38</lpage>.</mixed-citation></ref><ref id="B35"><mixed-citation xmlns:xlink="http://www.w3.org/1999/xlink" xlink:type="simple">
          <person-group><name name-style="western"><surname>Eichwald</surname><given-names>E</given-names></name></person-group> (<year>1838</year>) <article-title>Faunae Caspii Maris primitiae.</article-title> <source>Bulletin de la Société Impériale des Naturalistes de Moscou</source> <volume>11</volume>(<issue>2</issue>): <fpage>125</fpage>–<lpage>174</lpage>. <ext-link xlink:type="simple" ext-link-type="uri" xlink:href="https://biodiversitylibrary.org/page/41342125">https://biodiversitylibrary.org/page/41342125</ext-link></mixed-citation></ref><ref id="B36"><mixed-citation xmlns:xlink="http://www.w3.org/1999/xlink" xlink:type="simple">
          <person-group><name name-style="western"><surname>Eichwald</surname><given-names>E</given-names></name></person-group> (<year>1841</year>) <article-title>Fauna Caspio-Caucasica nonnullis observationibus novis illustravit.</article-title> <source>Nouveaux Mémoires de la Société Impériale des Naturalistes de Moscou</source> <volume>7</volume>: <fpage>1</fpage>–<lpage>290</lpage>. <ext-link xlink:type="simple" ext-link-type="uri" xlink:href="https://biodiversitylibrary.org/page/33163057">https://biodiversitylibrary.org/page/33163057</ext-link></mixed-citation></ref><ref id="B50"><mixed-citation xmlns:xlink="http://www.w3.org/1999/xlink" xlink:type="simple">
          <person-group><name name-style="western"><surname>Grimm</surname><given-names>OA</given-names></name></person-group> (<year>1876</year>) <article-title>Kaspiyskoye more i yego fauna. Tetrad’ 1.</article-title> <source>Trudy Aralo-Kaspiyskoy Ekspeditsii</source> <volume>2</volume>: <fpage>1</fpage>–<lpage>168</lpage>. <ext-link xlink:type="simple" ext-link-type="uri" xlink:href="http://www.cawater-info.net/library/rus/hist/2_grimm.pdf">http://www.cawater-info.net/library/rus/hist/2_grimm.pdf</ext-link></mixed-citation></ref><ref id="B51"><mixed-citation xmlns:xlink="http://www.w3.org/1999/xlink" xlink:type="simple">
          <person-group><name name-style="western"><surname>Grimm</surname><given-names>OA</given-names></name></person-group> (<year>1877</year>) <article-title>Kaspiyskoye more i yego fauna. Tetrad’ 2.</article-title> <source>Trudy Aralo-Kaspiyskoy Ekspeditsii</source> <volume>2</volume>(<issue>2</issue>): <fpage>1</fpage>–<lpage>105</lpage>. <ext-link xlink:type="simple" ext-link-type="uri" xlink:href="http://www.cawater-info.net/library/rus/hist/2_grimm.pdf">http://www.cawater-info.net/library/rus/hist/2_grimm.pdf</ext-link></mixed-citation></ref><ref id="B34"><mixed-citation xmlns:xlink="http://www.w3.org/1999/xlink" xlink:type="simple">
          <person-group><name name-style="western"><surname>Dybowski</surname><given-names>W</given-names></name></person-group> (<year>1887–1888</year>) Die Gasteropoden-Fauna des Kaspischen Meeres. Nach der Sammlung des Akademikers Dr. K. E. v. Baer. Malakozoologische Blätter (Neue Folge) 10(1–3): 1–64 [issue 1, 1887], 65–79 [issue 2, 1888], pl. 1–3 [issue 3, 1888]. <ext-link xlink:type="simple" ext-link-type="uri" xlink:href="https://biodiversitylibrary.org/page/35483241">https://biodiversitylibrary.org/page/35483241</ext-link></mixed-citation></ref><ref id="B33"><mixed-citation xmlns:xlink="http://www.w3.org/1999/xlink" xlink:type="simple">
          <person-group><name name-style="western"><surname>Dybowski</surname><given-names>B</given-names></name><name name-style="western"><surname>Grochmalicki</surname><given-names>J</given-names></name></person-group> (<year>1917</year>) <article-title>Studien über die turmförmigen Schnecken des Baikalsees und des Kaspimeeres (<tp:taxon-name><tp:taxon-name-part taxon-name-part-type="subfamily">Turribaicaliinae</tp:taxon-name-part></tp:taxon-name> – <tp:taxon-name><tp:taxon-name-part taxon-name-part-type="subfamily">Turricaspiinae</tp:taxon-name-part></tp:taxon-name>).</article-title> <source>Abhandlungen der Kaiserlich-Königlichen Zoologisch-Botanischen Gesellschaft in Wien</source> <volume>9</volume>(<issue>3</issue>): <fpage>1</fpage>–<lpage>55</lpage>. <ext-link xlink:type="simple" ext-link-type="uri" xlink:href="https://biodiversitylibrary.org/page/5550074">https://biodiversitylibrary.org/page/5550074</ext-link></mixed-citation></ref><ref id="B58"><mixed-citation xmlns:xlink="http://www.w3.org/1999/xlink" xlink:type="simple">
          <person-group><name name-style="western"><surname>Kantor</surname><given-names>YuI</given-names></name><name name-style="western"><surname>Sysoev</surname><given-names>AV</given-names></name></person-group> (<year>2006</year>) <source>Morskiye i solonovatovodnyye bryukhonogiye mollyuski Rossii i sopredel’nykh stran: illyustrirovannyy katalog.</source> <publisher-name>KMK Scientific Press</publisher-name>, <publisher-loc>Moscow</publisher-loc>, <size units="page">372 pp</size>., 140 pls.</mixed-citation></ref><ref id="B113"><mixed-citation xmlns:xlink="http://www.w3.org/1999/xlink" xlink:type="simple">
          <person-group><name name-style="western"><surname>Taviani</surname><given-names>M</given-names></name><name name-style="western"><surname>Angeletti</surname><given-names>L</given-names></name><name name-style="western"><surname>Çagatay</surname><given-names>MN</given-names></name><name name-style="western"><surname>Gasperini</surname><given-names>L</given-names></name><name name-style="western"><surname>Polonia</surname><given-names>A</given-names></name><name name-style="western"><surname>Wesselingh</surname><given-names>FP</given-names></name></person-group> (<year>2014</year>) <article-title>Sedimentary and faunal signatures of the post-glacial marine drowning of the Pontocaspian Gemlik “lake” (Sea of Marmara).</article-title> <source>Quaternary International</source> <volume>345</volume>: <fpage>11</fpage>–<lpage>17</lpage>. <ext-link xlink:type="simple" ext-link-type="doi" xlink:href="10.1016/j.quaint.2014.05.045">https://doi.org/10.1016/j.quaint.2014.05.045</ext-link></mixed-citation></ref><ref id="B74"><mixed-citation xmlns:xlink="http://www.w3.org/1999/xlink" xlink:type="simple">
          <person-group><name name-style="western"><surname>Nalivkin</surname><given-names>DV</given-names></name></person-group> (<year>1914</year>) <article-title>Mollyuski gory bakinskogo yarusa.</article-title> <source>Trudy Geologicheskogo Komiteta, novaya seriya</source> <volume>116</volume>: <fpage>1</fpage>–<lpage>32</lpage>.</mixed-citation></ref><ref id="B70"><mixed-citation xmlns:xlink="http://www.w3.org/1999/xlink" xlink:type="simple">
          <person-group><name name-style="western"><surname>Logvinenko</surname><given-names>BM</given-names></name><name name-style="western"><surname>Starobogatov</surname><given-names>YaI</given-names></name></person-group> (<year>1969</year>) <article-title><tp:taxon-name><tp:taxon-name-part taxon-name-part-type="phylum">Mollusca</tp:taxon-name-part></tp:taxon-name>.</article-title> In: <person-group><name name-style="western"><surname>Birshtein</surname><given-names>YaA</given-names></name><name name-style="western"><surname>Vinogradov</surname><given-names>LG</given-names></name><name name-style="western"><surname>Kondakov</surname><given-names>NN</given-names></name><name name-style="western"><surname>Kuhn</surname><given-names>MS</given-names></name><name name-style="western"><surname>Astakhova</surname><given-names>TV</given-names></name><name name-style="western"><surname>Romanova</surname><given-names>NN</given-names></name></person-group> (<role>Eds</role>) <issue-title>Atlas bespozvonochnykh Kaspiyskogo morya.</issue-title> <source>Pishchevaya Promyshlennost (Vsesoyuznyi Nauchno-issledovatel’skii Institut Morskogo Rybnogo Khozyaistva i Okeanografii), Moskva</source>, <fpage>308</fpage>–<lpage>385</lpage>.</mixed-citation></ref><ref id="B121"><mixed-citation xmlns:xlink="http://www.w3.org/1999/xlink" xlink:type="simple">
          <person-group><name name-style="western"><surname>Vinarski</surname><given-names>MV</given-names></name><name name-style="western"><surname>Kantor</surname><given-names>YuI</given-names></name></person-group> (<year>2016</year>) <source>Analytical catalogue of fresh and brackish water molluscs of Russia and adjacent countries. A.N.</source> <publisher-name>Severtsov Institute of Ecology and Evolution of RAS</publisher-name>, <publisher-loc>Moscow</publisher-loc>, <size units="page">544 pp</size>.</mixed-citation></ref></ref-list></tp:taxon-treatment>
