# Supplementary material for: A late Pleistocene gastropod fauna from the northern Caspian Sea with implications for Pontocaspian gastropod taxonomy
Source: Zookeys. 2018 Jul 4;(770):43–103. doi: 10.3897/zookeys.770.25365 (PMC6041354; doi:10.3897/zookeys.770.25365)
Supplement: XML Treatment for Laevicaspia cincta [file zookeys.770.25365-treatment15.xml]

<!DOCTYPE tp:taxon-treatment
  PUBLIC "-//TaxonX//DTD Taxonomic Treatment Publishing DTD v0 20100105//EN" "tax-treatment-NSO.dtd">
<tp:taxon-treatment xmlns:tp="http://www.plazi.org/taxpub"><tp:treatment-meta><kwd-group><label>Taxon classification</label><kwd><named-content xmlns:xlink="http://www.w3.org/1999/xlink" content-type="kingdom">Animalia</named-content></kwd><kwd><named-content xmlns:xlink="http://www.w3.org/1999/xlink" content-type="order">Littorinimorpha</named-content></kwd><kwd><named-content xmlns:xlink="http://www.w3.org/1999/xlink" content-type="family">Hydrobiidae</named-content></kwd></kwd-group><mixed-citation publication-type="journal"><person-group><name><surname>Neubauer</surname><given-names>Thomas A.</given-names></name><name><surname>van de Velde</surname><given-names>Sabrina</given-names></name><name><surname>Yanina</surname><given-names>Tamara</given-names></name><name><surname>Wesselingh</surname><given-names>Frank P.</given-names></name></person-group><article-title>A late Pleistocene gastropod fauna from the northern Caspian Sea with implications for Pontocaspian gastropod taxonomy</article-title><source>Zookeys</source><day>4</day><month>7</month><year>2018</year><volume>2018</volume><issue>770</issue><fpage>43</fpage><lpage>103</lpage><pub-id pub-id-type="doi">10.3897/zookeys.770.25365</pub-id></mixed-citation></tp:treatment-meta><tp:nomenclature><tp:taxon-name>
                        <tp:taxon-name-part taxon-name-part-type="genus" reg="Laevicaspia">Laevicaspia</tp:taxon-name-part>
                        <tp:taxon-name-part taxon-name-part-type="species" reg="cincta">cincta</tp:taxon-name-part>
                      </tp:taxon-name><tp:taxon-authority>(Abich, 1859)</tp:taxon-authority><tp:taxon-status xmlns:xlink="http://www.w3.org/1999/xlink" xlink:type="simple">comb. n.</tp:taxon-status><xref ref-type="fig" rid="F9">Fig. 9A–H</xref><tp:nomenclature-citation-list><tp:nomenclature-citation><tp:taxon-name><tp:taxon-name-part taxon-name-part-type="genus" reg="Laevicaspia"/><tp:taxon-name-part taxon-name-part-type="species" reg="cincta"/></tp:taxon-name><comment>*1859 <tp:taxon-name><tp:taxon-name-part taxon-name-part-type="genus" reg="Rissoa">Rissoa</tp:taxon-name-part> <tp:taxon-name-part taxon-name-part-type="species" reg="cincta">cincta</tp:taxon-name-part></tp:taxon-name>; Abich: 57, pl. 2, fig. 6. </comment></tp:nomenclature-citation><tp:nomenclature-citation><tp:taxon-name><tp:taxon-name-part taxon-name-part-type="genus" reg="Laevicaspia"/><tp:taxon-name-part taxon-name-part-type="species" reg="cincta"/></tp:taxon-name><comment>?1887 <tp:taxon-name><tp:taxon-name-part taxon-name-part-type="genus" reg="Caspia">Caspia</tp:taxon-name-part> <tp:taxon-name-part taxon-name-part-type="species" reg="Orthii">Orthii</tp:taxon-name-part></tp:taxon-name> Clessin &amp; W. Dybowski in W. Dybowski: 40. </comment></tp:nomenclature-citation><tp:nomenclature-citation><tp:taxon-name><tp:taxon-name-part taxon-name-part-type="genus" reg="Laevicaspia"/><tp:taxon-name-part taxon-name-part-type="species" reg="cincta"/></tp:taxon-name><comment>?1888 [<tp:taxon-name><tp:taxon-name-part taxon-name-part-type="genus" reg="Caspia">Caspia</tp:taxon-name-part></tp:taxon-name>] <tp:taxon-name><tp:taxon-name-part taxon-name-part-type="genus" reg="Orthii">Orthii</tp:taxon-name-part></tp:taxon-name> n. sp. – W. Dybowski: 79, pl. 3, fig. 6. </comment></tp:nomenclature-citation><tp:nomenclature-citation><tp:taxon-name><tp:taxon-name-part taxon-name-part-type="genus" reg="Laevicaspia"/><tp:taxon-name-part taxon-name-part-type="species" reg="cincta"/></tp:taxon-name><comment>1969 <tp:taxon-name><tp:taxon-name-part taxon-name-part-type="genus" reg="Pyrgula">Pyrgula</tp:taxon-name-part></tp:taxon-name> [(<tp:taxon-name><tp:taxon-name-part taxon-name-part-type="genus" reg="Caspiella">Caspiella</tp:taxon-name-part></tp:taxon-name>)] <tp:taxon-name><tp:taxon-name-part taxon-name-part-type="genus" reg="Pyrgula"/><tp:taxon-name-part taxon-name-part-type="species" reg="cincta">cincta</tp:taxon-name-part></tp:taxon-name> (Abich). – Logvinenko &amp; Starobogatov: 372, fig. 366 (4). </comment></tp:nomenclature-citation><tp:nomenclature-citation><tp:taxon-name><tp:taxon-name-part taxon-name-part-type="genus" reg="Laevicaspia"/><tp:taxon-name-part taxon-name-part-type="species" reg="cincta"/></tp:taxon-name><comment>2006 <tp:taxon-name><tp:taxon-name-part taxon-name-part-type="genus" reg="Pyrgula">Pyrgula</tp:taxon-name-part> <tp:taxon-name-part taxon-name-part-type="species" reg="cincta">cincta</tp:taxon-name-part></tp:taxon-name> (Abich, 1859). – Kantor &amp; Sysoev: 98, pl. 47, fig. L. </comment></tp:nomenclature-citation><tp:nomenclature-citation><tp:taxon-name><tp:taxon-name-part taxon-name-part-type="genus" reg="Laevicaspia"/><tp:taxon-name-part taxon-name-part-type="species" reg="cincta"/></tp:taxon-name><comment>2016 <tp:taxon-name><tp:taxon-name-part taxon-name-part-type="genus" reg="Pyrgula">Pyrgula</tp:taxon-name-part> <tp:taxon-name-part taxon-name-part-type="species" reg="cincta">cincta</tp:taxon-name-part></tp:taxon-name> (Abich, 1859). – Vinarski &amp; Kantor: 236. </comment></tp:nomenclature-citation></tp:nomenclature-citation-list></tp:nomenclature><tp:treatment-sec sec-type="material" id="SECID0EPHCI"><title>Material.</title><p>174 specimens (<abbrev xmlns:xlink="http://www.w3.org/1999/xlink" content-type="institution" xlink:title="Naturalis Biodiversity Center, Leiden, The Netherlands" id="ABBRID0EVHCI" xlink:type="simple">RGM</abbrev> 1309806, <abbrev xmlns:xlink="http://www.w3.org/1999/xlink" content-type="institution" xlink:title="Naturalis Biodiversity Center, Leiden, The Netherlands" id="ABBRID0E1HCI" xlink:type="simple">RGM</abbrev> 1309807, <abbrev xmlns:xlink="http://www.w3.org/1999/xlink" content-type="institution" xlink:title="Naturalis Biodiversity Center, Leiden, The Netherlands" id="ABBRID0E6HCI" xlink:type="simple">RGM</abbrev> 1310200, LV 201514).</p></tp:treatment-sec><tp:treatment-sec sec-type="type material" id="SECID0EEICI"><title>Type material.</title><p>Not traced.</p></tp:treatment-sec><tp:treatment-sec sec-type="type locality" id="SECID0EJICI"><title>Type locality.</title><p>
                        <xref ref-type="bibr" rid="B1">Abich (1859)</xref> specified the type locality on p. 12–13 as “Gulf of Baku”.</p></tp:treatment-sec><tp:treatment-sec sec-type="description" id="SECID0ETICI"><title>Dimensions.</title><p>3.83 × 1.93 mm (LV 201514, Fig. <xref ref-type="fig" rid="F9">9A, B</xref>); 4.05 × 1.89 mm (<abbrev xmlns:xlink="http://www.w3.org/1999/xlink" content-type="institution" xlink:title="Naturalis Biodiversity Center, Leiden, The Netherlands" id="ABBRID0E4ICI" xlink:type="simple">RGM</abbrev> 1309807, Fig. <xref ref-type="fig" rid="F9">9C–E</xref>); 4.41 × 2.10 mm (<abbrev xmlns:xlink="http://www.w3.org/1999/xlink" content-type="institution" xlink:title="Naturalis Biodiversity Center, Leiden, The Netherlands" id="ABBRID0EGJCI" xlink:type="simple">RGM</abbrev> 1309806, Fig. <xref ref-type="fig" rid="F9">9F–H</xref>); 4.73 × 2.11 mm; 4.59 × 2.10 mm; 4.58 × 2.17 mm.</p><fig id="F9" position="float" orientation="portrait"><label>Figure 9.</label><caption><p>
                            <tp:taxon-name><tp:taxon-name-part taxon-name-part-type="subfamily">Pyrgulinae</tp:taxon-name-part></tp:taxon-name>. <bold>A, B</bold> <italic><tp:taxon-name><tp:taxon-name-part taxon-name-part-type="genus" reg="Laevicaspia">Laevicaspia</tp:taxon-name-part> <tp:taxon-name-part taxon-name-part-type="species" reg="cincta">cincta</tp:taxon-name-part></tp:taxon-name></italic> (Abich, 1859), LV 201514 <bold>C–E</bold> <italic><tp:taxon-name><tp:taxon-name-part taxon-name-part-type="genus" reg="Laevicaspia">L.</tp:taxon-name-part> <tp:taxon-name-part taxon-name-part-type="species" reg="cincta">cincta</tp:taxon-name-part></tp:taxon-name></italic>, <abbrev xmlns:xlink="http://www.w3.org/1999/xlink" content-type="institution" xlink:title="Naturalis Biodiversity Center, Leiden, The Netherlands" id="ABBRID0EWKCI" xlink:type="simple">RGM</abbrev> 1309807 <bold>F–H</bold> <italic><tp:taxon-name><tp:taxon-name-part taxon-name-part-type="genus" reg="Laevicaspia">L.</tp:taxon-name-part> <tp:taxon-name-part taxon-name-part-type="species" reg="cincta">cincta</tp:taxon-name-part></tp:taxon-name></italic>, <abbrev xmlns:xlink="http://www.w3.org/1999/xlink" content-type="institution" xlink:title="Naturalis Biodiversity Center, Leiden, The Netherlands" id="ABBRID0EILCI" xlink:type="simple">RGM</abbrev> 1309806 <bold>I, J</bold> <italic><tp:taxon-name><tp:taxon-name-part taxon-name-part-type="genus" reg="Laevicaspia">L.</tp:taxon-name-part> <tp:taxon-name-part taxon-name-part-type="species" reg="cincta">cincta</tp:taxon-name-part></tp:taxon-name></italic>, <abbrev xmlns:xlink="http://www.w3.org/1999/xlink" content-type="institution" xlink:title="Naturalis Biodiversity Center, Leiden, The Netherlands" id="ABBRID0E1LCI" xlink:type="simple">RGM</abbrev> 1309830 <bold>K</bold> <italic><tp:taxon-name><tp:taxon-name-part taxon-name-part-type="genus" reg="Laevicaspia">Laevicaspia</tp:taxon-name-part> <tp:taxon-name-part taxon-name-part-type="species" reg="conus">conus</tp:taxon-name-part></tp:taxon-name></italic> (Eichwald, 1838), LV 201515 <bold>L–O</bold> <italic><tp:taxon-name><tp:taxon-name-part taxon-name-part-type="genus" reg="Laevicaspia">L.</tp:taxon-name-part> <tp:taxon-name-part taxon-name-part-type="species" reg="conus">conus</tp:taxon-name-part></tp:taxon-name></italic>, <abbrev xmlns:xlink="http://www.w3.org/1999/xlink" content-type="institution" xlink:title="Naturalis Biodiversity Center, Leiden, The Netherlands" id="ABBRID0EZMCI" xlink:type="simple">RGM</abbrev> 1309829 <bold>P</bold> <italic><tp:taxon-name><tp:taxon-name-part taxon-name-part-type="genus" reg="Laevicaspia">L.</tp:taxon-name-part> <tp:taxon-name-part taxon-name-part-type="species" reg="conus">conus</tp:taxon-name-part></tp:taxon-name></italic>, <abbrev xmlns:xlink="http://www.w3.org/1999/xlink" content-type="institution" xlink:title="Naturalis Biodiversity Center, Leiden, The Netherlands" id="ABBRID0ELNCI" xlink:type="simple">RGM</abbrev> 1309828.</p></caption><graphic xmlns:xlink="http://www.w3.org/1999/xlink" xlink:href="zookeys-770-043-g009.jpg" position="float" orientation="portrait" xlink:type="simple" id="oo_214772.jpg"/></fig></tp:treatment-sec><tp:treatment-sec sec-type="description" id="SECID0EVNCI"><title>Description.</title><p>Slender ovoid shell with up to 6.5 whorls. Protoconch broad, low dome-shaped, consists of 1.2 whorls that measure 415 µm in diameter, with slightly inflated initial part; nucleus 150 µm wide; protoconch surface weakly granulate, with intentions of striae on second half; <abbrev xmlns:xlink="http://www.w3.org/1999/xlink" xlink:title="protoconch/teleoconc" id="ABBRID0E2NCI" xlink:type="simple">P/T</abbrev> transition distinct, formed by sharp, thin axial line. Whorl convexity decreases steadily during ontogeny, with early teleoconch whorls being moderately convex and penultimate and last whorl low convex to almost straight-sided. On third teleoconch whorl, weak subsutural band emerges that slightly enhances during ontogeny; band forms weak bulge throughout, with maximum convexity in its lower half and steep, almost straight-sided ramp in upper half; abapical demarcation clear, sometimes accompanied by thin groove. Last whorl attains 54–65% of shell height, passing from flattened whorl flank over marked convexity into steep, straight-sided base. Aperture near drop-shaped, inclined, with acute adapical angle, straight parietal margin, obtuse angle between parietal and columellar margins, sometimes slightly expanded palatal margin. Peristome not thickened, weakly expanded at columella and base; regularly sinuate in lateral view, with broad adapical indentation and about equally broad and high abapical protrusion. Umbilicus closed or very narrow. Growth lines weakly prosocline in upper half, near orthocline in lower half.</p></tp:treatment-sec><tp:treatment-sec sec-type="discussion" id="SECID0EBOCI"><title>Discussion.</title><p>The Selitrennoye specimens match with the original description in terms of size (shell height: 3–4 mm), the ovoid shell shape, the number of whorls, the rounded last whorl and the simple peristome margin; they differ in the expression of the subsutural band, which Abich indicated to be “weakly keeled”. We consider these differences to range within the intraspecific variability of this species.</p><p>
                        <italic><tp:taxon-name><tp:taxon-name-part taxon-name-part-type="genus" reg="Laevicaspia">Laevicaspia</tp:taxon-name-part> <tp:taxon-name-part taxon-name-part-type="species" reg="cincta">cincta</tp:taxon-name-part></tp:taxon-name></italic> can be readily distinguished from other Pontocaspian <tp:taxon-name><tp:taxon-name-part taxon-name-part-type="subfamily">Pyrgulinae</tp:taxon-name-part></tp:taxon-name> by its ovoid, slightly stepped shell with broad, blunt apex, subsutural band and flattened whorls in later ontogeny. <italic><tp:taxon-name><tp:taxon-name-part taxon-name-part-type="genus" reg="Laevicaspia">Laevicaspia</tp:taxon-name-part> <tp:taxon-name-part taxon-name-part-type="species" reg="abichi">abichi</tp:taxon-name-part></tp:taxon-name></italic> (Logvinenko &amp; Starobogatov, 1969) from the middle Caspian Sea, differs in the much larger size (6.8 × 3 mm), the conical shape, the narrower subsutural band and the larger aperture. The Caspian endemic species <italic><tp:taxon-name><tp:taxon-name-part taxon-name-part-type="genus" reg="Laevicaspia">Laevicaspia</tp:taxon-name-part> <tp:taxon-name-part taxon-name-part-type="species" reg="kowalewskii">kowalewskii</tp:taxon-name-part></tp:taxon-name></italic> (Clessin &amp; W. Dybowski in W. Dybowski, 1887) resembles <italic><tp:taxon-name><tp:taxon-name-part taxon-name-part-type="genus" reg="Laevicaspia">L.</tp:taxon-name-part> <tp:taxon-name-part taxon-name-part-type="species" reg="cincta">cincta</tp:taxon-name-part></tp:taxon-name></italic> very closely in terms of the slender ovoid shape with near straight-sided whorls, the closely attached aperture with thin peristome, and the lacking umbilicus; it differs in the lack of a subsutural band and the more elongate shape.</p><p>
                        <italic><tp:taxon-name><tp:taxon-name-part taxon-name-part-type="genus" reg="Caspia">Caspia</tp:taxon-name-part> <tp:taxon-name-part taxon-name-part-type="species" reg="orthii">orthii</tp:taxon-name-part></tp:taxon-name></italic> Clessin &amp; W. Dybowski in W. Dybowski, 1887 was synonymized with the present species by previous authors (e.g., <xref ref-type="bibr" rid="B70">Logvinenko and Starobogatov 1969</xref>, <xref ref-type="bibr" rid="B58">Kantor and Sysoev 2006</xref>, <xref ref-type="bibr" rid="B121">Vinarski and Kantor 2016</xref>). The original description matches well our specimens in terms of size (4.8 × 1.9 mm), number of whorls, expression of the subsutural band and shape of the aperture; the only difference is the “elongated-conical” shape compared to the ovoid shells of <italic><tp:taxon-name><tp:taxon-name-part taxon-name-part-type="genus" reg="Laevicaspia">L.</tp:taxon-name-part> <tp:taxon-name-part taxon-name-part-type="species" reg="cincta">cincta</tp:taxon-name-part></tp:taxon-name></italic> described by <xref ref-type="bibr" rid="B1">Abich (1859)</xref> and represent by our material. Although not having seen W. Dybowski’s type material, we tentatively follow the previous assessment and consider <italic><tp:taxon-name><tp:taxon-name-part taxon-name-part-type="genus" reg="Caspia">Caspia</tp:taxon-name-part> <tp:taxon-name-part taxon-name-part-type="species" reg="orthii">orthii</tp:taxon-name-part></tp:taxon-name></italic> a junior synonym of <italic><tp:taxon-name><tp:taxon-name-part taxon-name-part-type="genus" reg="Laevicaspia">Laevicaspia</tp:taxon-name-part> <tp:taxon-name-part taxon-name-part-type="species" reg="cincta">cincta</tp:taxon-name-part></tp:taxon-name></italic>.</p><p>Note that <italic><tp:taxon-name><tp:taxon-name-part taxon-name-part-type="genus" reg="Rissoa">Rissoa</tp:taxon-name-part> <tp:taxon-name-part taxon-name-part-type="species" reg="cincta">cincta</tp:taxon-name-part></tp:taxon-name></italic> Deshayes, 1861 (p. 404, pl. 24, figs 4–6), described from the Eocene (Bartonian) of the Paris Basin, is a junior primary homonym of this species and thus invalid. At present, this species is classified in the genus <italic><tp:taxon-name><tp:taxon-name-part taxon-name-part-type="genus" reg="Pseudotaphrus">Pseudotaphrus</tp:taxon-name-part></tp:taxon-name></italic> Cossmann, 1888 (<xref ref-type="bibr" rid="B88">Ponder 1984</xref>: 96).</p></tp:treatment-sec><tp:treatment-sec sec-type="distribution" id="SECID0EPSCI"><title>Distribution.</title><p>Endemic to the Caspian Sea, in the southern part at a depth of &gt;250 m (<xref ref-type="bibr" rid="B81">Parr et al. 2007</xref>).</p></tp:treatment-sec><ref-list><ref id="B1"><mixed-citation xmlns:xlink="http://www.w3.org/1999/xlink" xlink:type="simple">
          <person-group><name name-style="western"><surname>Abich</surname><given-names>H</given-names></name></person-group> (<year>1859</year>) Vergleichende chemische Untersuchungen der Wasser des Caspischen Meeres, Urmia- und Van-See’s. Mémoires de l’Académie impériale des sciences de St.-Pétersbourg, 6e série, Sciences mathématiques, physiques et naturelles 7: 1–57. <ext-link xlink:type="simple" ext-link-type="uri" xlink:href="https://biodiversitylibrary.org/page/46467180">https://biodiversitylibrary.org/page/46467180</ext-link></mixed-citation></ref><ref id="B70"><mixed-citation xmlns:xlink="http://www.w3.org/1999/xlink" xlink:type="simple">
          <person-group><name name-style="western"><surname>Logvinenko</surname><given-names>BM</given-names></name><name name-style="western"><surname>Starobogatov</surname><given-names>YaI</given-names></name></person-group> (<year>1969</year>) <article-title><tp:taxon-name><tp:taxon-name-part taxon-name-part-type="phylum">Mollusca</tp:taxon-name-part></tp:taxon-name>.</article-title> In: <person-group><name name-style="western"><surname>Birshtein</surname><given-names>YaA</given-names></name><name name-style="western"><surname>Vinogradov</surname><given-names>LG</given-names></name><name name-style="western"><surname>Kondakov</surname><given-names>NN</given-names></name><name name-style="western"><surname>Kuhn</surname><given-names>MS</given-names></name><name name-style="western"><surname>Astakhova</surname><given-names>TV</given-names></name><name name-style="western"><surname>Romanova</surname><given-names>NN</given-names></name></person-group> (<role>Eds</role>) <issue-title>Atlas bespozvonochnykh Kaspiyskogo morya.</issue-title> <source>Pishchevaya Promyshlennost (Vsesoyuznyi Nauchno-issledovatel’skii Institut Morskogo Rybnogo Khozyaistva i Okeanografii), Moskva</source>, <fpage>308</fpage>–<lpage>385</lpage>.</mixed-citation></ref><ref id="B58"><mixed-citation xmlns:xlink="http://www.w3.org/1999/xlink" xlink:type="simple">
          <person-group><name name-style="western"><surname>Kantor</surname><given-names>YuI</given-names></name><name name-style="western"><surname>Sysoev</surname><given-names>AV</given-names></name></person-group> (<year>2006</year>) <source>Morskiye i solonovatovodnyye bryukhonogiye mollyuski Rossii i sopredel’nykh stran: illyustrirovannyy katalog.</source> <publisher-name>KMK Scientific Press</publisher-name>, <publisher-loc>Moscow</publisher-loc>, <size units="page">372 pp</size>., 140 pls.</mixed-citation></ref><ref id="B121"><mixed-citation xmlns:xlink="http://www.w3.org/1999/xlink" xlink:type="simple">
          <person-group><name name-style="western"><surname>Vinarski</surname><given-names>MV</given-names></name><name name-style="western"><surname>Kantor</surname><given-names>YuI</given-names></name></person-group> (<year>2016</year>) <source>Analytical catalogue of fresh and brackish water molluscs of Russia and adjacent countries. A.N.</source> <publisher-name>Severtsov Institute of Ecology and Evolution of RAS</publisher-name>, <publisher-loc>Moscow</publisher-loc>, <size units="page">544 pp</size>.</mixed-citation></ref><ref id="B88"><mixed-citation xmlns:xlink="http://www.w3.org/1999/xlink" xlink:type="simple">
          <person-group><name name-style="western"><surname>Ponder</surname><given-names>WF</given-names></name></person-group> (<year>1984</year>) <article-title>A review of the Genera of the <tp:taxon-name><tp:taxon-name-part taxon-name-part-type="family">Rissoidae</tp:taxon-name-part></tp:taxon-name> (<tp:taxon-name><tp:taxon-name-part taxon-name-part-type="class">Gastropoda</tp:taxon-name-part></tp:taxon-name>: <tp:taxon-name><tp:taxon-name-part taxon-name-part-type="order">Mesogastropoda</tp:taxon-name-part></tp:taxon-name>: <tp:taxon-name><tp:taxon-name-part taxon-name-part-type="superfamily">Rissoacea</tp:taxon-name-part></tp:taxon-name>).</article-title> <source>Records of the Australian Museum Supplement</source> <volume>4</volume>: <fpage>1</fpage>–<lpage>221</lpage>. <ext-link xlink:type="simple" ext-link-type="uri" xlink:href="https://australianmuseum.net.au/uploads/journals/16835/100_complete.pdf">https://australianmuseum.net.au/uploads/journals/16835/100_complete.pdf</ext-link></mixed-citation></ref><ref id="B81"><mixed-citation xmlns:xlink="http://www.w3.org/1999/xlink" xlink:type="simple">
          <person-group><name name-style="western"><surname>Parr</surname><given-names>TD</given-names></name><name name-style="western"><surname>Tait</surname><given-names>RD</given-names></name><name name-style="western"><surname>Maxon</surname><given-names>CL</given-names></name><name name-style="western"><surname>Newton</surname><given-names>III FC</given-names></name><name name-style="western"><surname>Hardin</surname><given-names>JL</given-names></name></person-group> (<year>2007</year>) <article-title>A descriptive account of benthic macrofauna and sediment from an area of planned petroleum exploration in the southern Caspian Sea.</article-title> <source>Estuarine, Coastal and Shelf Science</source> <volume>71</volume>(<issue>1–2</issue>): <fpage>170</fpage>–<lpage>180</lpage>. <ext-link xlink:type="simple" ext-link-type="doi" xlink:href="10.1016/j.ecss.2006.07.018">https://doi.org/10.1016/j.ecss.2006.07.018</ext-link></mixed-citation></ref></ref-list></tp:taxon-treatment>
