# Supplementary material for: A late Pleistocene gastropod fauna from the northern Caspian Sea with implications for Pontocaspian gastropod taxonomy
Source: Zookeys. 2018 Jul 4;(770):43–103. doi: 10.3897/zookeys.770.25365 (PMC6041354; doi:10.3897/zookeys.770.25365)
Supplement: XML Treatment for Laevicaspia conus [file zookeys.770.25365-treatment16.xml]

<!DOCTYPE tp:taxon-treatment
  PUBLIC "-//TaxonX//DTD Taxonomic Treatment Publishing DTD v0 20100105//EN" "tax-treatment-NSO.dtd">
<tp:taxon-treatment xmlns:tp="http://www.plazi.org/taxpub"><tp:treatment-meta><kwd-group><label>Taxon classification</label><kwd><named-content xmlns:xlink="http://www.w3.org/1999/xlink" content-type="kingdom">Animalia</named-content></kwd><kwd><named-content xmlns:xlink="http://www.w3.org/1999/xlink" content-type="order">Littorinimorpha</named-content></kwd><kwd><named-content xmlns:xlink="http://www.w3.org/1999/xlink" content-type="family">Hydrobiidae</named-content></kwd></kwd-group><mixed-citation publication-type="journal"><person-group><name><surname>Neubauer</surname><given-names>Thomas A.</given-names></name><name><surname>van de Velde</surname><given-names>Sabrina</given-names></name><name><surname>Yanina</surname><given-names>Tamara</given-names></name><name><surname>Wesselingh</surname><given-names>Frank P.</given-names></name></person-group><article-title>A late Pleistocene gastropod fauna from the northern Caspian Sea with implications for Pontocaspian gastropod taxonomy</article-title><source>Zookeys</source><day>4</day><month>7</month><year>2018</year><volume>2018</volume><issue>770</issue><fpage>43</fpage><lpage>103</lpage><pub-id pub-id-type="doi">10.3897/zookeys.770.25365</pub-id></mixed-citation></tp:treatment-meta><tp:nomenclature><tp:taxon-name>
                        <tp:taxon-name-part taxon-name-part-type="genus" reg="Laevicaspia">Laevicaspia</tp:taxon-name-part>
                        <tp:taxon-name-part taxon-name-part-type="species" reg="conus">conus</tp:taxon-name-part>
                      </tp:taxon-name><tp:taxon-authority>(Eichwald, 1838)</tp:taxon-authority><tp:taxon-status xmlns:xlink="http://www.w3.org/1999/xlink" xlink:type="simple">comb. n.</tp:taxon-status><xref ref-type="fig" rid="F9">Fig. 9I–P</xref><tp:nomenclature-citation-list><tp:nomenclature-citation><tp:taxon-name><tp:taxon-name-part taxon-name-part-type="genus" reg="Laevicaspia"/><tp:taxon-name-part taxon-name-part-type="species" reg="conus"/></tp:taxon-name><comment>*1838 <tp:taxon-name><tp:taxon-name-part taxon-name-part-type="genus" reg="Rissoa">Rissoa</tp:taxon-name-part> <tp:taxon-name-part taxon-name-part-type="species" reg="Conus">Conus</tp:taxon-name-part></tp:taxon-name> m.; Eichwald: 155. </comment></tp:nomenclature-citation><tp:nomenclature-citation><tp:taxon-name><tp:taxon-name-part taxon-name-part-type="genus" reg="Laevicaspia"/><tp:taxon-name-part taxon-name-part-type="species" reg="conus"/></tp:taxon-name><comment>1841 <tp:taxon-name><tp:taxon-name-part taxon-name-part-type="genus" reg="Rissoa">Rissoa</tp:taxon-name-part> <tp:taxon-name-part taxon-name-part-type="species" reg="Conus">Conus</tp:taxon-name-part></tp:taxon-name> m. – Eichwald: 257, pl. 38, figs 16a–b [wrongly given as “figs 16–17” on p. 257; see also corrigendum at the end of Eichwald’s work]. </comment></tp:nomenclature-citation><tp:nomenclature-citation><tp:taxon-name><tp:taxon-name-part taxon-name-part-type="genus" reg="Laevicaspia"/><tp:taxon-name-part taxon-name-part-type="species" reg="conus"/></tp:taxon-name><comment>1853 <italic>Riss.</italic>[<italic>oa</italic>] <italic>conus</italic> m. – Eichwald: 273. </comment></tp:nomenclature-citation><tp:nomenclature-citation><tp:taxon-name><tp:taxon-name-part taxon-name-part-type="genus" reg="Laevicaspia"/><tp:taxon-name-part taxon-name-part-type="species" reg="conus"/></tp:taxon-name><comment>non 1876 <tp:taxon-name><tp:taxon-name-part taxon-name-part-type="genus" reg="Eulima">Eulima</tp:taxon-name-part> <tp:taxon-name-part taxon-name-part-type="species" reg="conus">conus</tp:taxon-name-part></tp:taxon-name>, Eichw?. – Grimm: 154–156, pl. 6, fig. 14. </comment></tp:nomenclature-citation><tp:nomenclature-citation><tp:taxon-name><tp:taxon-name-part taxon-name-part-type="genus" reg="Laevicaspia"/><tp:taxon-name-part taxon-name-part-type="species" reg="conus"/></tp:taxon-name><comment>1887 <tp:taxon-name><tp:taxon-name-part taxon-name-part-type="genus" reg="Nematurella">Nematurella</tp:taxon-name-part> <tp:taxon-name-part taxon-name-part-type="species" reg="conus">conus</tp:taxon-name-part></tp:taxon-name> Eichw. sp. (non Grimm). – W. Dybowski: 45. </comment></tp:nomenclature-citation><tp:nomenclature-citation><tp:taxon-name><tp:taxon-name-part taxon-name-part-type="genus" reg="Laevicaspia"/><tp:taxon-name-part taxon-name-part-type="species" reg="conus"/></tp:taxon-name><comment>1888 [<tp:taxon-name><tp:taxon-name-part taxon-name-part-type="genus" reg="Nematurella">Nematurella</tp:taxon-name-part></tp:taxon-name>] <tp:taxon-name><tp:taxon-name-part taxon-name-part-type="genus" reg="Nematurella"/><tp:taxon-name-part taxon-name-part-type="species" reg="conus">conus</tp:taxon-name-part></tp:taxon-name> Eichw. sp. – W. Dybowski: 78, pl. 2, fig. 3. </comment></tp:nomenclature-citation><tp:nomenclature-citation><tp:taxon-name><tp:taxon-name-part taxon-name-part-type="genus" reg="Laevicaspia"/><tp:taxon-name-part taxon-name-part-type="species" reg="conus"/></tp:taxon-name><comment>? 1896 <tp:taxon-name><tp:taxon-name-part taxon-name-part-type="genus" reg="Prosostenia">Prosostenia</tp:taxon-name-part></tp:taxon-name> [sic] <tp:taxon-name><tp:taxon-name-part taxon-name-part-type="genus" reg="Prosostenia"/><tp:taxon-name-part taxon-name-part-type="species" reg="conus">conus</tp:taxon-name-part></tp:taxon-name> Eichw. – Sinzov: 49–50, pl. 1, figs 30–33. </comment></tp:nomenclature-citation><tp:nomenclature-citation><tp:taxon-name><tp:taxon-name-part taxon-name-part-type="genus" reg="Laevicaspia"/><tp:taxon-name-part taxon-name-part-type="species" reg="conus"/></tp:taxon-name><comment>1926 ?<tp:taxon-name><tp:taxon-name-part taxon-name-part-type="genus" reg="Nematurella">Nematurella</tp:taxon-name-part> <tp:taxon-name-part taxon-name-part-type="species" reg="conus">conus</tp:taxon-name-part></tp:taxon-name> (Eichwald). – Wenz: 2007. </comment></tp:nomenclature-citation><tp:nomenclature-citation><tp:taxon-name><tp:taxon-name-part taxon-name-part-type="genus" reg="Laevicaspia"/><tp:taxon-name-part taxon-name-part-type="species" reg="conus"/></tp:taxon-name><comment>1952 <tp:taxon-name><tp:taxon-name-part taxon-name-part-type="genus" reg="Caspiella">Caspiella</tp:taxon-name-part> <tp:taxon-name-part taxon-name-part-type="species" reg="conus">conus</tp:taxon-name-part></tp:taxon-name> (Eichwald, 1841). – Zhadin: 259, fig. 211. </comment></tp:nomenclature-citation><tp:nomenclature-citation><tp:taxon-name><tp:taxon-name-part taxon-name-part-type="genus" reg="Laevicaspia"/><tp:taxon-name-part taxon-name-part-type="species" reg="conus"/></tp:taxon-name><comment>1969 <tp:taxon-name><tp:taxon-name-part taxon-name-part-type="genus" reg="Pyrgula">Pyrgula</tp:taxon-name-part></tp:taxon-name> [(<tp:taxon-name><tp:taxon-name-part taxon-name-part-type="genus" reg="Caspiella">Caspiella</tp:taxon-name-part></tp:taxon-name>)] <tp:taxon-name><tp:taxon-name-part taxon-name-part-type="genus" reg="Pyrgula"/><tp:taxon-name-part taxon-name-part-type="species" reg="conus">conus</tp:taxon-name-part></tp:taxon-name> (Eichw). – Logvinenko &amp; Starobogatov: 374, fig. 366 (5–6). </comment></tp:nomenclature-citation><tp:nomenclature-citation><tp:taxon-name><tp:taxon-name-part taxon-name-part-type="genus" reg="Laevicaspia"/><tp:taxon-name-part taxon-name-part-type="species" reg="conus"/></tp:taxon-name><comment>non 2006 <tp:taxon-name><tp:taxon-name-part taxon-name-part-type="genus" reg="Turricaspia">Turricaspia</tp:taxon-name-part> <tp:taxon-name-part taxon-name-part-type="species" reg="conus">conus</tp:taxon-name-part> <tp:taxon-name-part taxon-name-part-type="subspecies" reg="conus">conus</tp:taxon-name-part></tp:taxon-name> (Eichwald, 1838). – Kantor &amp; Sysoev: 106, pl. 48, fig. J. </comment></tp:nomenclature-citation><tp:nomenclature-citation><tp:taxon-name><tp:taxon-name-part taxon-name-part-type="genus" reg="Laevicaspia"/><tp:taxon-name-part taxon-name-part-type="species" reg="conus"/></tp:taxon-name><comment>2016 <tp:taxon-name><tp:taxon-name-part taxon-name-part-type="genus" reg="Turricaspia">Turricaspia</tp:taxon-name-part> <tp:taxon-name-part taxon-name-part-type="species" reg="conus">conus</tp:taxon-name-part> <tp:taxon-name-part taxon-name-part-type="subspecies" reg="conus">conus</tp:taxon-name-part></tp:taxon-name> (Eichwald, 1838). – Vinarski &amp; Kantor: 246–247. </comment></tp:nomenclature-citation></tp:nomenclature-citation-list></tp:nomenclature><tp:treatment-sec sec-type="material" id="SECID0E1ZCI"><title>Material.</title><p>1135 specimens (<abbrev xmlns:xlink="http://www.w3.org/1999/xlink" content-type="institution" xlink:title="Naturalis Biodiversity Center, Leiden, The Netherlands" id="ABBRID0EA1CI" xlink:type="simple">RGM</abbrev> 1309828, <abbrev xmlns:xlink="http://www.w3.org/1999/xlink" content-type="institution" xlink:title="Naturalis Biodiversity Center, Leiden, The Netherlands" id="ABBRID0EF1CI" xlink:type="simple">RGM</abbrev> 1309829, <abbrev xmlns:xlink="http://www.w3.org/1999/xlink" content-type="institution" xlink:title="Naturalis Biodiversity Center, Leiden, The Netherlands" id="ABBRID0EK1CI" xlink:type="simple">RGM</abbrev> 1309830, <abbrev xmlns:xlink="http://www.w3.org/1999/xlink" content-type="institution" xlink:title="Naturalis Biodiversity Center, Leiden, The Netherlands" id="ABBRID0EP1CI" xlink:type="simple">RGM</abbrev> 1310199, <abbrev xmlns:xlink="http://www.w3.org/1999/xlink" content-type="institution" xlink:title="Naturalis Biodiversity Center, Leiden, The Netherlands" id="ABBRID0EU1CI" xlink:type="simple">RGM</abbrev> 1310226–1310228, LV 201515).</p></tp:treatment-sec><tp:treatment-sec sec-type="type material" id="SECID0EZ1CI"><title>Type material.</title><p>Not traced.</p></tp:treatment-sec><tp:treatment-sec sec-type="type locality" id="SECID0E51CI"><title>Type locality.</title><p>“In eodem lapide calcareo, fossilis” (in the same limestone [referring to previous species, found in Dagestan], fossil).</p></tp:treatment-sec><tp:treatment-sec sec-type="description" id="SECID0ED2CI"><title>Dimensions.</title><p>5.14 × 2.19 mm (<abbrev xmlns:xlink="http://www.w3.org/1999/xlink" content-type="institution" xlink:title="Naturalis Biodiversity Center, Leiden, The Netherlands" id="ABBRID0EJ2CI" xlink:type="simple">RGM</abbrev> 1309830, Fig. <xref ref-type="fig" rid="F9">9I, J</xref>); 4.60 × 2.18 mm (LV 201515, Fig. <xref ref-type="fig" rid="F9">9K</xref>); 4.02 × 1.91 mm (<abbrev xmlns:xlink="http://www.w3.org/1999/xlink" content-type="institution" xlink:title="Naturalis Biodiversity Center, Leiden, The Netherlands" id="ABBRID0EW2CI" xlink:type="simple">RGM</abbrev> 1309829, Fig. <xref ref-type="fig" rid="F9">9L–O</xref>); 3.87 × 1.87 mm (<abbrev xmlns:xlink="http://www.w3.org/1999/xlink" content-type="institution" xlink:title="Naturalis Biodiversity Center, Leiden, The Netherlands" id="ABBRID0E62CI" xlink:type="simple">RGM</abbrev> 1309828, Fig. <xref ref-type="fig" rid="F9">9P</xref>); 4.60 × 2.23 mm (<abbrev xmlns:xlink="http://www.w3.org/1999/xlink" content-type="institution" xlink:title="Naturalis Biodiversity Center, Leiden, The Netherlands" id="ABBRID0EI3CI" xlink:type="simple">RGM</abbrev> 1310226); 5.12 × 2.37 mm (<abbrev xmlns:xlink="http://www.w3.org/1999/xlink" content-type="institution" xlink:title="Naturalis Biodiversity Center, Leiden, The Netherlands" id="ABBRID0EN3CI" xlink:type="simple">RGM</abbrev> 1310227); 4.17 × 2.14 mm (<abbrev xmlns:xlink="http://www.w3.org/1999/xlink" content-type="institution" xlink:title="Naturalis Biodiversity Center, Leiden, The Netherlands" id="ABBRID0ES3CI" xlink:type="simple">RGM</abbrev> 1310228).</p></tp:treatment-sec><tp:treatment-sec sec-type="description" id="SECID0EX3CI"><title>Description.</title><p>Ovoid, glossy shell with up to 6.8 whorls. Shell outline variable, depending on growth stage: shells with up to 5 whorls are rather broad, nearly conical; in late ontogeny, shell growth is directed adapically, producing more elongate shapes with narrow, high last whorl; sometimes, these slender elongate morphotypes have slightly irregular shape. Protoconch consists of 1.2 whorls with 355 µm in diameter; nucleus almost immersed, 125 µm wide; surface faintly malleate or granulate, with intentions of spiral sculpture detected in some specimens; <abbrev xmlns:xlink="http://www.w3.org/1999/xlink" xlink:title="protoconch/teleoconc" id="ABBRID0E43CI" xlink:type="simple">P/T</abbrev> boundary very distinct, marked by sharp, thin axial line. Teleoconch whorls weakly to moderately convex, sometimes adapically flattened. Last whorl attains between 55–63% of total height, grades into straight-sided or weakly convex base. Aperture drop-shaped, inclined, closely attached to base of preceding whorl, usually covering or rarely leaving slit-like umbilicus. Peristome slightly expanded, thin or thickened all around, especially at adapical tip; regularly sinuate in lateral view, with broad adapical indentation and about equally broad and high abapical protrusion. Growth lines weak, prosocline in upper half, orthocline in lower half.</p></tp:treatment-sec><tp:treatment-sec sec-type="discussion" id="SECID0EC4CI"><title>Discussion.</title><p>
                        <xref ref-type="bibr" rid="B70">Logvinenko and Starobogatov (1969)</xref> listed “<italic><tp:taxon-name><tp:taxon-name-part taxon-name-part-type="genus" reg="Rissoa">Rissoa</tp:taxon-name-part> <tp:taxon-name-part taxon-name-part-type="species" reg="conus">conus</tp:taxon-name-part></tp:taxon-name></italic> Eichwald, 1841, partim” in synonymy of <italic><tp:taxon-name><tp:taxon-name-part taxon-name-part-type="genus" reg="Pyrgula">Pyrgula</tp:taxon-name-part> <tp:taxon-name-part taxon-name-part-type="species" reg="kolesnikoviana">kolesnikoviana</tp:taxon-name-part></tp:taxon-name></italic> Logvinenko &amp; Starobogatov in Golikov &amp; Starobogatov, 1966 (now classified in <italic><tp:taxon-name><tp:taxon-name-part taxon-name-part-type="genus" reg="Laevicaspia">Laevicaspia</tp:taxon-name-part></tp:taxon-name></italic>; see below), but without any explanation. The synonymy list was expanded as “<italic><tp:taxon-name><tp:taxon-name-part taxon-name-part-type="genus" reg="Rissoa">Rissoa</tp:taxon-name-part> <tp:taxon-name-part taxon-name-part-type="species" reg="conus">conus</tp:taxon-name-part></tp:taxon-name></italic> sensu Eichwald, 1841, partim, non Eichwald, 1838” by <xref ref-type="bibr" rid="B58">Kantor and Sysoev (2006)</xref> and <xref ref-type="bibr" rid="B121">Vinarski and Kantor (2016)</xref>, yet again without discussion. The synonymy is not mentioned in the original description of <italic><tp:taxon-name><tp:taxon-name-part taxon-name-part-type="genus" reg="Laevicaspia">Laevicaspia</tp:taxon-name-part> <tp:taxon-name-part taxon-name-part-type="species" reg="kolesnikoviana">kolesnikoviana</tp:taxon-name-part></tp:taxon-name></italic> in <xref ref-type="bibr" rid="B45">Golikov and Starobogatov (1966)</xref>. Very likely, the synonymy roots in the ambiguous description of <xref ref-type="bibr" rid="B35">Eichwald (1838</xref>, <xref ref-type="bibr" rid="B36">1841</xref>), summarizing two different morphologies. Eichwald referred to the typical form as having a conical shell with seven, gently increasing whorls, whereas the last two are much broader; the size was indicated as 2 × 1 lin., which corresponds to 4.2 × 2.1 mm (given Eichwald used the Russian <italic>liniya</italic>). In addition, he mentioned rarer, slightly longer (3 lin.) specimens, with deeper suture and straight-sided whorls. In 1841, Eichwald illustrated one of these rare specimens. The description in the 1841-work, however, is almost identical to the original description. In this light, it remains unclear why <xref ref-type="bibr" rid="B58">Kantor and Sysoev (2006)</xref> and <xref ref-type="bibr" rid="B121">Vinarski and Kantor (2016)</xref> referred to as “<italic><tp:taxon-name><tp:taxon-name-part taxon-name-part-type="genus" reg="Rissoa">Rissoa</tp:taxon-name-part> <tp:taxon-name-part taxon-name-part-type="species" reg="conus">conus</tp:taxon-name-part></tp:taxon-name></italic> sensu Eichwald, 1841, partim, non Eichwald, 1838” in their synonymy lists of <italic><tp:taxon-name><tp:taxon-name-part taxon-name-part-type="genus" reg="Laevicaspia">L.</tp:taxon-name-part> <tp:taxon-name-part taxon-name-part-type="species" reg="kolesnikoviana">kolesnikoviana</tp:taxon-name-part></tp:taxon-name></italic>. To complete confusion, the specimen illustrated in <xref ref-type="bibr" rid="B58">Kantor and Sysoev (2006)</xref> is not <italic><tp:taxon-name><tp:taxon-name-part taxon-name-part-type="genus" reg="Laevicaspia">L.</tp:taxon-name-part> <tp:taxon-name-part taxon-name-part-type="species" reg="conus">conus</tp:taxon-name-part></tp:taxon-name></italic>, differing in the broad, blunt apex and the near straight-sided whorls; it rather resembles <italic><tp:taxon-name><tp:taxon-name-part taxon-name-part-type="genus" reg="Laevicaspia">L.</tp:taxon-name-part> <tp:taxon-name-part taxon-name-part-type="species" reg="kowalewskii">kowalewskii</tp:taxon-name-part></tp:taxon-name></italic> (Clessin &amp; W. Dybowski in W. Dybowski, 1887).</p><p>The holotype of <italic><tp:taxon-name><tp:taxon-name-part taxon-name-part-type="genus" reg="Laevicaspia">L.</tp:taxon-name-part> <tp:taxon-name-part taxon-name-part-type="species" reg="kolesnikoviana">kolesnikoviana</tp:taxon-name-part></tp:taxon-name></italic> illustrated by <xref ref-type="bibr" rid="B58">Kantor and Sysoev (2006</xref>, pl. 47, fig. N) corresponds to the description and illustration of the rare, slender morphology of <italic><tp:taxon-name><tp:taxon-name-part taxon-name-part-type="genus" reg="Laevicaspia">Laevicaspia</tp:taxon-name-part> <tp:taxon-name-part taxon-name-part-type="species" reg="conus">conus</tp:taxon-name-part></tp:taxon-name></italic> sensu Eichwald in terms of the number of whorls and the near straight-sided whorls; it differs only in the considerably smaller size (3.7 mm vs. 6.3 mm). Yet, <xref ref-type="bibr" rid="B45">Golikov and Starobogatov (1966)</xref> and <xref ref-type="bibr" rid="B70">Logvinenko and Starobogatov (1969)</xref> indicate larger sizes for <italic><tp:taxon-name><tp:taxon-name-part taxon-name-part-type="genus" reg="Laevicaspia">L.</tp:taxon-name-part> <tp:taxon-name-part taxon-name-part-type="species" reg="kolesnikoviana">kolesnikoviana</tp:taxon-name-part></tp:taxon-name></italic> (5.5 mm and 6.5 mm, respectively), suggesting a great variability in size. On the other hand, the two morphologies delineated by Eichwald also match our own observations on <italic><tp:taxon-name><tp:taxon-name-part taxon-name-part-type="genus" reg="Laevicaspia">L.</tp:taxon-name-part> <tp:taxon-name-part taxon-name-part-type="species" reg="conus">conus</tp:taxon-name-part></tp:taxon-name></italic>. In late ontogeny, growth is directed almost entirely abapically, resulting in more elongate shells with an additional whorl. These larger morphologies correspond completely to the smaller, relatively bulkier shells in all other aspects, which is why we consider them as morphotypes rather than species-group taxa. Without Eichwald’s material at hand it is difficult to arrive at a conclusion on this matter.</p><p>The species has affinities with several representatives of the Azov and Black seas. <tp:taxon-name><tp:taxon-name-part taxon-name-part-type="genus" reg="Pyrgula">Pyrgula</tp:taxon-name-part> (<tp:taxon-name-part taxon-name-part-type="subgenus" reg="Caspiella">Caspiella</tp:taxon-name-part>) <tp:taxon-name-part taxon-name-part-type="species" reg="lindholmiana">lindholmiana</tp:taxon-name-part></tp:taxon-name> Golikov &amp; Starobogatov, 1966, today considered as a subspecies of <italic><tp:taxon-name><tp:taxon-name-part taxon-name-part-type="genus" reg="Laevicaspia">L.</tp:taxon-name-part> <tp:taxon-name-part taxon-name-part-type="species" reg="conus">conus</tp:taxon-name-part></tp:taxon-name></italic> (e.g., <xref ref-type="bibr" rid="B121">Vinarski and Kantor 2016</xref>), has a larger and broader shell. Similarly, <italic><tp:taxon-name><tp:taxon-name-part taxon-name-part-type="genus" reg="Laevicaspia">Laevicaspia</tp:taxon-name-part> <tp:taxon-name-part taxon-name-part-type="species" reg="milachevitchi">milachevitchi</tp:taxon-name-part></tp:taxon-name></italic> (Golikov &amp; Starobogatov, 1966) and <italic><tp:taxon-name><tp:taxon-name-part taxon-name-part-type="genus" reg="Laevicaspia">Laevicaspia</tp:taxon-name-part> <tp:taxon-name-part taxon-name-part-type="species" reg="boltovskoji">boltovskoji</tp:taxon-name-part></tp:taxon-name></italic> (Golikov &amp; Starobogatov, 1966) are broader than <italic><tp:taxon-name><tp:taxon-name-part taxon-name-part-type="genus" reg="Laevicaspia">L.</tp:taxon-name-part> <tp:taxon-name-part taxon-name-part-type="species" reg="conus">conus</tp:taxon-name-part></tp:taxon-name></italic>, while <italic><tp:taxon-name><tp:taxon-name-part taxon-name-part-type="genus" reg="Laevicaspia">Laevicaspia</tp:taxon-name-part> <tp:taxon-name-part taxon-name-part-type="species" reg="lincta">lincta</tp:taxon-name-part></tp:taxon-name></italic> (Milashevich, 1908) and <italic><tp:taxon-name><tp:taxon-name-part taxon-name-part-type="genus" reg="Laevicaspia">Laevicaspia</tp:taxon-name-part> <tp:taxon-name-part taxon-name-part-type="species" reg="limanica">limanica</tp:taxon-name-part></tp:taxon-name></italic> (Golikov &amp; Starobogatov, 1966) are more slender and larger.</p><p>“<italic><tp:taxon-name><tp:taxon-name-part taxon-name-part-type="genus" reg="Eulima">Eulima</tp:taxon-name-part> <tp:taxon-name-part taxon-name-part-type="species" reg="conus">conus</tp:taxon-name-part></tp:taxon-name></italic> Eichwald” as described and illustrated by <xref ref-type="bibr" rid="B50">Grimm (1876</xref>, <xref ref-type="bibr" rid="B51">1877</xref>) has little resemblance to actual <italic><tp:taxon-name><tp:taxon-name-part taxon-name-part-type="genus" reg="Laevicaspia">L.</tp:taxon-name-part> <tp:taxon-name-part taxon-name-part-type="species" reg="conus">conus</tp:taxon-name-part></tp:taxon-name></italic>. He illustrated a very elongate, conical shell with many more and almost perfectly straight-sided whorls. This fact was already noticed by Clessin and W. Dybowski a few years later, and they introduced <italic><tp:taxon-name><tp:taxon-name-part taxon-name-part-type="genus" reg="Micromelania">Micromelania</tp:taxon-name-part> <tp:taxon-name-part taxon-name-part-type="species" reg="grimmi">grimmi</tp:taxon-name-part></tp:taxon-name></italic> Clessin &amp; W. Dybowski in W. Dybowski, 1887 for the misidentified species.</p><p>The illustrations of specimens from the Kuyalnikian (late Pliocene to early Pleistocene) of the Odessa region identified as <italic><tp:taxon-name><tp:taxon-name-part taxon-name-part-type="genus" reg="Prososthenia">Prososthenia</tp:taxon-name-part> <tp:taxon-name-part taxon-name-part-type="species" reg="conus">conus</tp:taxon-name-part></tp:taxon-name></italic> by <xref ref-type="bibr" rid="B97">Sinzov (1896)</xref> show shells with similar shape, proportions and whorl convexity. A more detailed examination of material from the region is required to assess whether it is indeed conspecific with <italic><tp:taxon-name><tp:taxon-name-part taxon-name-part-type="genus" reg="Laevicaspia">L.</tp:taxon-name-part> <tp:taxon-name-part taxon-name-part-type="species" reg="conus">conus</tp:taxon-name-part></tp:taxon-name></italic>.</p></tp:treatment-sec><tp:treatment-sec sec-type="distribution" id="SECID0EGIDI"><title>Distribution.</title><p>Endemic to the Caspian Sea, reported from depths between 0 and 120 m (<xref ref-type="bibr" rid="B70">Logvinenko and Starobogatov 1969</xref>).</p></tp:treatment-sec><tp:treatment-sec><!--Section generated to contain objects referenced in tp:taxon-treatment.--><fig id="F9" position="float" orientation="portrait"><label>Figure 9.</label><caption><p>
                            <tp:taxon-name><tp:taxon-name-part taxon-name-part-type="subfamily">Pyrgulinae</tp:taxon-name-part></tp:taxon-name>. <bold>A, B</bold> <italic><tp:taxon-name><tp:taxon-name-part taxon-name-part-type="genus" reg="Laevicaspia">Laevicaspia</tp:taxon-name-part> <tp:taxon-name-part taxon-name-part-type="species" reg="cincta">cincta</tp:taxon-name-part></tp:taxon-name></italic> (Abich, 1859), LV 201514 <bold>C–E</bold> <italic><tp:taxon-name><tp:taxon-name-part taxon-name-part-type="genus" reg="Laevicaspia">L.</tp:taxon-name-part> <tp:taxon-name-part taxon-name-part-type="species" reg="cincta">cincta</tp:taxon-name-part></tp:taxon-name></italic>, <abbrev xmlns:xlink="http://www.w3.org/1999/xlink" content-type="institution" xlink:title="Naturalis Biodiversity Center, Leiden, The Netherlands" id="ABBRID0EWKCI" xlink:type="simple">RGM</abbrev> 1309807 <bold>F–H</bold> <italic><tp:taxon-name><tp:taxon-name-part taxon-name-part-type="genus" reg="Laevicaspia">L.</tp:taxon-name-part> <tp:taxon-name-part taxon-name-part-type="species" reg="cincta">cincta</tp:taxon-name-part></tp:taxon-name></italic>, <abbrev xmlns:xlink="http://www.w3.org/1999/xlink" content-type="institution" xlink:title="Naturalis Biodiversity Center, Leiden, The Netherlands" id="ABBRID0EILCI" xlink:type="simple">RGM</abbrev> 1309806 <bold>I, J</bold> <italic><tp:taxon-name><tp:taxon-name-part taxon-name-part-type="genus" reg="Laevicaspia">L.</tp:taxon-name-part> <tp:taxon-name-part taxon-name-part-type="species" reg="cincta">cincta</tp:taxon-name-part></tp:taxon-name></italic>, <abbrev xmlns:xlink="http://www.w3.org/1999/xlink" content-type="institution" xlink:title="Naturalis Biodiversity Center, Leiden, The Netherlands" id="ABBRID0E1LCI" xlink:type="simple">RGM</abbrev> 1309830 <bold>K</bold> <italic><tp:taxon-name><tp:taxon-name-part taxon-name-part-type="genus" reg="Laevicaspia">Laevicaspia</tp:taxon-name-part> <tp:taxon-name-part taxon-name-part-type="species" reg="conus">conus</tp:taxon-name-part></tp:taxon-name></italic> (Eichwald, 1838), LV 201515 <bold>L–O</bold> <italic><tp:taxon-name><tp:taxon-name-part taxon-name-part-type="genus" reg="Laevicaspia">L.</tp:taxon-name-part> <tp:taxon-name-part taxon-name-part-type="species" reg="conus">conus</tp:taxon-name-part></tp:taxon-name></italic>, <abbrev xmlns:xlink="http://www.w3.org/1999/xlink" content-type="institution" xlink:title="Naturalis Biodiversity Center, Leiden, The Netherlands" id="ABBRID0EZMCI" xlink:type="simple">RGM</abbrev> 1309829 <bold>P</bold> <italic><tp:taxon-name><tp:taxon-name-part taxon-name-part-type="genus" reg="Laevicaspia">L.</tp:taxon-name-part> <tp:taxon-name-part taxon-name-part-type="species" reg="conus">conus</tp:taxon-name-part></tp:taxon-name></italic>, <abbrev xmlns:xlink="http://www.w3.org/1999/xlink" content-type="institution" xlink:title="Naturalis Biodiversity Center, Leiden, The Netherlands" id="ABBRID0ELNCI" xlink:type="simple">RGM</abbrev> 1309828.</p></caption><graphic xmlns:xlink="http://www.w3.org/1999/xlink" xlink:href="zookeys-770-043-g009.jpg" position="float" orientation="portrait" xlink:type="simple" id="oo_214772.jpg"/></fig></tp:treatment-sec><ref-list><ref id="B70"><mixed-citation xmlns:xlink="http://www.w3.org/1999/xlink" xlink:type="simple">
          <person-group><name name-style="western"><surname>Logvinenko</surname><given-names>BM</given-names></name><name name-style="western"><surname>Starobogatov</surname><given-names>YaI</given-names></name></person-group> (<year>1969</year>) <article-title><tp:taxon-name><tp:taxon-name-part taxon-name-part-type="phylum">Mollusca</tp:taxon-name-part></tp:taxon-name>.</article-title> In: <person-group><name name-style="western"><surname>Birshtein</surname><given-names>YaA</given-names></name><name name-style="western"><surname>Vinogradov</surname><given-names>LG</given-names></name><name name-style="western"><surname>Kondakov</surname><given-names>NN</given-names></name><name name-style="western"><surname>Kuhn</surname><given-names>MS</given-names></name><name name-style="western"><surname>Astakhova</surname><given-names>TV</given-names></name><name name-style="western"><surname>Romanova</surname><given-names>NN</given-names></name></person-group> (<role>Eds</role>) <issue-title>Atlas bespozvonochnykh Kaspiyskogo morya.</issue-title> <source>Pishchevaya Promyshlennost (Vsesoyuznyi Nauchno-issledovatel’skii Institut Morskogo Rybnogo Khozyaistva i Okeanografii), Moskva</source>, <fpage>308</fpage>–<lpage>385</lpage>.</mixed-citation></ref><ref id="B58"><mixed-citation xmlns:xlink="http://www.w3.org/1999/xlink" xlink:type="simple">
          <person-group><name name-style="western"><surname>Kantor</surname><given-names>YuI</given-names></name><name name-style="western"><surname>Sysoev</surname><given-names>AV</given-names></name></person-group> (<year>2006</year>) <source>Morskiye i solonovatovodnyye bryukhonogiye mollyuski Rossii i sopredel’nykh stran: illyustrirovannyy katalog.</source> <publisher-name>KMK Scientific Press</publisher-name>, <publisher-loc>Moscow</publisher-loc>, <size units="page">372 pp</size>., 140 pls.</mixed-citation></ref><ref id="B121"><mixed-citation xmlns:xlink="http://www.w3.org/1999/xlink" xlink:type="simple">
          <person-group><name name-style="western"><surname>Vinarski</surname><given-names>MV</given-names></name><name name-style="western"><surname>Kantor</surname><given-names>YuI</given-names></name></person-group> (<year>2016</year>) <source>Analytical catalogue of fresh and brackish water molluscs of Russia and adjacent countries. A.N.</source> <publisher-name>Severtsov Institute of Ecology and Evolution of RAS</publisher-name>, <publisher-loc>Moscow</publisher-loc>, <size units="page">544 pp</size>.</mixed-citation></ref><ref id="B45"><mixed-citation xmlns:xlink="http://www.w3.org/1999/xlink" xlink:type="simple">
          <person-group><name name-style="western"><surname>Golikov</surname><given-names>AN</given-names></name><name name-style="western"><surname>Starobogatov</surname><given-names>YaI</given-names></name></person-group> (<year>1966</year>) <article-title>Ponto-kaspiyskiy bryukhonogiye mollyuski v Azovo-Chernomorskom basseyne.</article-title> <source>Zoologicheskiy Zhurnal</source> <volume>45</volume>(<issue>3</issue>): <fpage>352</fpage>–<lpage>362</lpage>.</mixed-citation></ref><ref id="B35"><mixed-citation xmlns:xlink="http://www.w3.org/1999/xlink" xlink:type="simple">
          <person-group><name name-style="western"><surname>Eichwald</surname><given-names>E</given-names></name></person-group> (<year>1838</year>) <article-title>Faunae Caspii Maris primitiae.</article-title> <source>Bulletin de la Société Impériale des Naturalistes de Moscou</source> <volume>11</volume>(<issue>2</issue>): <fpage>125</fpage>–<lpage>174</lpage>. <ext-link xlink:type="simple" ext-link-type="uri" xlink:href="https://biodiversitylibrary.org/page/41342125">https://biodiversitylibrary.org/page/41342125</ext-link></mixed-citation></ref><ref id="B36"><mixed-citation xmlns:xlink="http://www.w3.org/1999/xlink" xlink:type="simple">
          <person-group><name name-style="western"><surname>Eichwald</surname><given-names>E</given-names></name></person-group> (<year>1841</year>) <article-title>Fauna Caspio-Caucasica nonnullis observationibus novis illustravit.</article-title> <source>Nouveaux Mémoires de la Société Impériale des Naturalistes de Moscou</source> <volume>7</volume>: <fpage>1</fpage>–<lpage>290</lpage>. <ext-link xlink:type="simple" ext-link-type="uri" xlink:href="https://biodiversitylibrary.org/page/33163057">https://biodiversitylibrary.org/page/33163057</ext-link></mixed-citation></ref><ref id="B50"><mixed-citation xmlns:xlink="http://www.w3.org/1999/xlink" xlink:type="simple">
          <person-group><name name-style="western"><surname>Grimm</surname><given-names>OA</given-names></name></person-group> (<year>1876</year>) <article-title>Kaspiyskoye more i yego fauna. Tetrad’ 1.</article-title> <source>Trudy Aralo-Kaspiyskoy Ekspeditsii</source> <volume>2</volume>: <fpage>1</fpage>–<lpage>168</lpage>. <ext-link xlink:type="simple" ext-link-type="uri" xlink:href="http://www.cawater-info.net/library/rus/hist/2_grimm.pdf">http://www.cawater-info.net/library/rus/hist/2_grimm.pdf</ext-link></mixed-citation></ref><ref id="B51"><mixed-citation xmlns:xlink="http://www.w3.org/1999/xlink" xlink:type="simple">
          <person-group><name name-style="western"><surname>Grimm</surname><given-names>OA</given-names></name></person-group> (<year>1877</year>) <article-title>Kaspiyskoye more i yego fauna. Tetrad’ 2.</article-title> <source>Trudy Aralo-Kaspiyskoy Ekspeditsii</source> <volume>2</volume>(<issue>2</issue>): <fpage>1</fpage>–<lpage>105</lpage>. <ext-link xlink:type="simple" ext-link-type="uri" xlink:href="http://www.cawater-info.net/library/rus/hist/2_grimm.pdf">http://www.cawater-info.net/library/rus/hist/2_grimm.pdf</ext-link></mixed-citation></ref><ref id="B97"><mixed-citation xmlns:xlink="http://www.w3.org/1999/xlink" xlink:type="simple">
          <person-group><name name-style="western"><surname>Sinzov</surname><given-names>I</given-names></name></person-group> (<year>1896</year>) <article-title>Beschreibung einiger Arten neogener Versteinerungen, welche in den Gouvernements von Cherson und Bessarabien aufgefunden wurden.</article-title> <source>Zapiski novorossiiskoe obshchestvo estestvoispytatelei</source> <volume>21</volume>: <fpage>39</fpage>–<lpage>88</lpage>. [In Russian]</mixed-citation></ref></ref-list></tp:taxon-treatment>
