# Supplementary material for: A late Pleistocene gastropod fauna from the northern Caspian Sea with implications for Pontocaspian gastropod taxonomy
Source: Zookeys. 2018 Jul 4;(770):43–103. doi: 10.3897/zookeys.770.25365 (PMC6041354; doi:10.3897/zookeys.770.25365)
Supplement: XML Treatment for Laevicaspia kolesnikoviana [file zookeys.770.25365-treatment17.xml]

<!DOCTYPE tp:taxon-treatment
  PUBLIC "-//TaxonX//DTD Taxonomic Treatment Publishing DTD v0 20100105//EN" "tax-treatment-NSO.dtd">
<tp:taxon-treatment xmlns:tp="http://www.plazi.org/taxpub"><tp:treatment-meta><kwd-group><label>Taxon classification</label><kwd><named-content xmlns:xlink="http://www.w3.org/1999/xlink" content-type="kingdom">Animalia</named-content></kwd><kwd><named-content xmlns:xlink="http://www.w3.org/1999/xlink" content-type="order">Littorinimorpha</named-content></kwd><kwd><named-content xmlns:xlink="http://www.w3.org/1999/xlink" content-type="family">Hydrobiidae</named-content></kwd></kwd-group><mixed-citation publication-type="journal"><person-group><name><surname>Neubauer</surname><given-names>Thomas A.</given-names></name><name><surname>van de Velde</surname><given-names>Sabrina</given-names></name><name><surname>Yanina</surname><given-names>Tamara</given-names></name><name><surname>Wesselingh</surname><given-names>Frank P.</given-names></name></person-group><article-title>A late Pleistocene gastropod fauna from the northern Caspian Sea with implications for Pontocaspian gastropod taxonomy</article-title><source>Zookeys</source><day>4</day><month>7</month><year>2018</year><volume>2018</volume><issue>770</issue><fpage>43</fpage><lpage>103</lpage><pub-id pub-id-type="doi">10.3897/zookeys.770.25365</pub-id></mixed-citation></tp:treatment-meta><tp:nomenclature><tp:taxon-name>
                        <tp:taxon-name-part taxon-name-part-type="genus" reg="Laevicaspia">Laevicaspia</tp:taxon-name-part>
                        <tp:taxon-name-part taxon-name-part-type="species" reg="kolesnikoviana">kolesnikoviana</tp:taxon-name-part>
                      </tp:taxon-name><tp:taxon-authority>(Logvinenko &amp; Starobogatov in Golikov &amp; Starobogatov, 1966)</tp:taxon-authority><tp:taxon-status xmlns:xlink="http://www.w3.org/1999/xlink" xlink:type="simple">comb. n.</tp:taxon-status><xref ref-type="fig" rid="F10">Fig. 10A–E, K, N</xref><tp:nomenclature-citation-list><tp:nomenclature-citation><tp:taxon-name><tp:taxon-name-part taxon-name-part-type="genus" reg="Laevicaspia"/><tp:taxon-name-part taxon-name-part-type="species" reg="kolesnikoviana"/></tp:taxon-name><comment>*1966 <italic>P.</italic>[<italic>yrgula</italic>] (<italic>Caspiella</italic>) <italic>kolesnikoviana</italic> Logvinenko et Starobogatov; Golikov &amp; Starobogatov: 357, fig. 2 (8–9). </comment></tp:nomenclature-citation><tp:nomenclature-citation><tp:taxon-name><tp:taxon-name-part taxon-name-part-type="genus" reg="Laevicaspia"/><tp:taxon-name-part taxon-name-part-type="species" reg="kolesnikoviana"/></tp:taxon-name><comment>1969 <tp:taxon-name><tp:taxon-name-part taxon-name-part-type="genus" reg="Pyrgula">Pyrgula</tp:taxon-name-part></tp:taxon-name> [(<tp:taxon-name><tp:taxon-name-part taxon-name-part-type="genus" reg="Caspiella">Caspiella</tp:taxon-name-part></tp:taxon-name>)] <tp:taxon-name><tp:taxon-name-part taxon-name-part-type="genus" reg="Pyrgula"/><tp:taxon-name-part taxon-name-part-type="species" reg="kolesnikoviana">kolesnikoviana</tp:taxon-name-part></tp:taxon-name> Logv. et Star. – Logvinenko &amp; Starobogatov: 372, fig. 366 (1). </comment></tp:nomenclature-citation><tp:nomenclature-citation><tp:taxon-name><tp:taxon-name-part taxon-name-part-type="genus" reg="Laevicaspia"/><tp:taxon-name-part taxon-name-part-type="species" reg="kolesnikoviana"/></tp:taxon-name><comment>2006 <tp:taxon-name><tp:taxon-name-part taxon-name-part-type="genus" reg="Pyrgula">Pyrgula</tp:taxon-name-part> <tp:taxon-name-part taxon-name-part-type="species" reg="kolesnikoviana">kolesnikoviana</tp:taxon-name-part></tp:taxon-name> Logvinenko et Starobogatov in Golikov et Starobogatov, 1966. – Kantor &amp; Sysoev: 100, pl. 47, fig. N. </comment></tp:nomenclature-citation><tp:nomenclature-citation><tp:taxon-name><tp:taxon-name-part taxon-name-part-type="genus" reg="Laevicaspia"/><tp:taxon-name-part taxon-name-part-type="species" reg="kolesnikoviana"/></tp:taxon-name><comment>2016 <tp:taxon-name><tp:taxon-name-part taxon-name-part-type="genus" reg="Pyrgula">Pyrgula</tp:taxon-name-part> <tp:taxon-name-part taxon-name-part-type="species" reg="kolesnikoviana">kolesnikoviana</tp:taxon-name-part></tp:taxon-name> Logvinenko et Starobogatov in Golikov et Starobogatov, 1966. – Vinarski &amp; Kantor: 239. </comment></tp:nomenclature-citation></tp:nomenclature-citation-list></tp:nomenclature><tp:treatment-sec sec-type="material" id="SECID0EXLDI"><title>Material.</title><p>514 specimens (<abbrev xmlns:xlink="http://www.w3.org/1999/xlink" content-type="institution" xlink:title="Naturalis Biodiversity Center, Leiden, The Netherlands" id="ABBRID0E4LDI" xlink:type="simple">RGM</abbrev> 1309816, <abbrev xmlns:xlink="http://www.w3.org/1999/xlink" content-type="institution" xlink:title="Naturalis Biodiversity Center, Leiden, The Netherlands" id="ABBRID0ECMDI" xlink:type="simple">RGM</abbrev> 1309818, <abbrev xmlns:xlink="http://www.w3.org/1999/xlink" content-type="institution" xlink:title="Naturalis Biodiversity Center, Leiden, The Netherlands" id="ABBRID0EHMDI" xlink:type="simple">RGM</abbrev> 1309819, <abbrev xmlns:xlink="http://www.w3.org/1999/xlink" content-type="institution" xlink:title="Naturalis Biodiversity Center, Leiden, The Netherlands" id="ABBRID0EMMDI" xlink:type="simple">RGM</abbrev> 1310212, <abbrev xmlns:xlink="http://www.w3.org/1999/xlink" content-type="institution" xlink:title="Naturalis Biodiversity Center, Leiden, The Netherlands" id="ABBRID0ERMDI" xlink:type="simple">RGM</abbrev> 1310221–1310225, LV 201516).</p></tp:treatment-sec><tp:treatment-sec sec-type="type material" id="SECID0EWMDI"><title>Type material.</title><p>Holotype: <abbrev xmlns:xlink="http://www.w3.org/1999/xlink" content-type="institution" xlink:title="Zoological Institute of the Russian Academy of Sciences, St. Petersburg, Russia" id="ABBRID0E3MDI" xlink:type="simple">ZIN</abbrev> 4462/1.</p></tp:treatment-sec><tp:treatment-sec sec-type="type locality" id="SECID0EBNDI"><title>Type locality.</title><p>Caspian Sea, N of Apsheron peninsula, NW from Kamni Dva Brata Island, <named-content xmlns:xlink="http://www.w3.org/1999/xlink" content-type="dwc:verbatimCoordinates" xlink:type="simple"><named-content content-type="geo-json" specific-use="{&#34;type&#34;:&#34;Point&#34;,&#34;coordinates&#34;:[49.700000,40.783333]}" id="NCID0EHNAK" xlink:type="simple">40°47'N, 49°42'E</named-content></named-content>, 30 m (<xref ref-type="bibr" rid="B121">Vinarski and Kantor 2016</xref>).</p></tp:treatment-sec><tp:treatment-sec sec-type="description" id="SECID0ELNDI"><title>Dimensions.</title><p>3.55 × 1.63 mm (<abbrev xmlns:xlink="http://www.w3.org/1999/xlink" content-type="institution" xlink:title="Naturalis Biodiversity Center, Leiden, The Netherlands" id="ABBRID0ERNDI" xlink:type="simple">RGM</abbrev> 1309816, Fig. <xref ref-type="fig" rid="F10">10A–C, K</xref>); 3.59 × 1.67 mm (LV 201516, Fig. <xref ref-type="fig" rid="F10">10D</xref>); 3.95 × 1.82 mm (<abbrev xmlns:xlink="http://www.w3.org/1999/xlink" content-type="institution" xlink:title="Naturalis Biodiversity Center, Leiden, The Netherlands" id="ABBRID0E5NDI" xlink:type="simple">RGM</abbrev> 1309819, Fig. <xref ref-type="fig" rid="F10">10E, N</xref>); 3.90 × 1.77 mm (<abbrev xmlns:xlink="http://www.w3.org/1999/xlink" content-type="institution" xlink:title="Naturalis Biodiversity Center, Leiden, The Netherlands" id="ABBRID0EHODI" xlink:type="simple">RGM</abbrev> 1309818); 4.04 × 1.96 mm (<abbrev xmlns:xlink="http://www.w3.org/1999/xlink" content-type="institution" xlink:title="Naturalis Biodiversity Center, Leiden, The Netherlands" id="ABBRID0EMODI" xlink:type="simple">RGM</abbrev> 1310222); 4.49 × 1.99 mm (<abbrev xmlns:xlink="http://www.w3.org/1999/xlink" content-type="institution" xlink:title="Naturalis Biodiversity Center, Leiden, The Netherlands" id="ABBRID0ERODI" xlink:type="simple">RGM</abbrev> 1310223); 3.54 × 1.72 mm (<abbrev xmlns:xlink="http://www.w3.org/1999/xlink" content-type="institution" xlink:title="Naturalis Biodiversity Center, Leiden, The Netherlands" id="ABBRID0EWODI" xlink:type="simple">RGM</abbrev> 1310224).</p><fig id="F10" position="float" orientation="portrait"><label>Figure 10.</label><caption><p>
                            <tp:taxon-name><tp:taxon-name-part taxon-name-part-type="subfamily">Pyrgulinae</tp:taxon-name-part></tp:taxon-name>. <bold>A–C, K</bold> <italic><tp:taxon-name><tp:taxon-name-part taxon-name-part-type="genus" reg="Laevicaspia">Laevicaspia</tp:taxon-name-part> <tp:taxon-name-part taxon-name-part-type="species" reg="kolesnikoviana">kolesnikoviana</tp:taxon-name-part></tp:taxon-name></italic> (Logvinenko &amp; Starobogatov in Golikov &amp; Starobogatov, 1966), <abbrev xmlns:xlink="http://www.w3.org/1999/xlink" content-type="institution" xlink:title="Naturalis Biodiversity Center, Leiden, The Netherlands" id="ABBRID0EVPDI" xlink:type="simple">RGM</abbrev> 1309816 <bold>D</bold> <italic><tp:taxon-name><tp:taxon-name-part taxon-name-part-type="genus" reg="Laevicaspia">L.</tp:taxon-name-part> <tp:taxon-name-part taxon-name-part-type="species" reg="kolesnikoviana">kolesnikoviana</tp:taxon-name-part></tp:taxon-name></italic>, LV 201516 <bold>E, N</bold> <italic><tp:taxon-name><tp:taxon-name-part taxon-name-part-type="genus" reg="Laevicaspia">L.</tp:taxon-name-part> <tp:taxon-name-part taxon-name-part-type="species" reg="kolesnikoviana">kolesnikoviana</tp:taxon-name-part></tp:taxon-name></italic>, <abbrev xmlns:xlink="http://www.w3.org/1999/xlink" content-type="institution" xlink:title="Naturalis Biodiversity Center, Leiden, The Netherlands" id="ABBRID0EUQDI" xlink:type="simple">RGM</abbrev> 1309819 <bold>F, G</bold> <italic><tp:taxon-name><tp:taxon-name-part taxon-name-part-type="genus" reg="Laevicaspia">Laevicaspia</tp:taxon-name-part> <tp:taxon-name-part taxon-name-part-type="species" reg="vinarskii">vinarskii</tp:taxon-name-part></tp:taxon-name></italic> sp. n., holotype, LV 201517 <bold>H, O</bold> <italic><tp:taxon-name><tp:taxon-name-part taxon-name-part-type="genus" reg="Laevicaspia">L.</tp:taxon-name-part> <tp:taxon-name-part taxon-name-part-type="species" reg="vinarskii">vinarskii</tp:taxon-name-part></tp:taxon-name></italic> sp. n., <abbrev xmlns:xlink="http://www.w3.org/1999/xlink" content-type="institution" xlink:title="Naturalis Biodiversity Center, Leiden, The Netherlands" id="ABBRID0ETRDI" xlink:type="simple">RGM</abbrev> paratype, 1309805 <bold>I, J, L, M</bold> <italic><tp:taxon-name><tp:taxon-name-part taxon-name-part-type="genus" reg="Laevicaspia">L.</tp:taxon-name-part> <tp:taxon-name-part taxon-name-part-type="species" reg="vinarskii">vinarskii</tp:taxon-name-part></tp:taxon-name></italic> sp. n., paratype, <abbrev xmlns:xlink="http://www.w3.org/1999/xlink" content-type="institution" xlink:title="Naturalis Biodiversity Center, Leiden, The Netherlands" id="ABBRID0EFSDI" xlink:type="simple">RGM</abbrev> 1309821.</p></caption><graphic xmlns:xlink="http://www.w3.org/1999/xlink" xlink:href="zookeys-770-043-g010.jpg" position="float" orientation="portrait" xlink:type="simple" id="oo_214773.jpg"/></fig></tp:treatment-sec><tp:treatment-sec sec-type="description" id="SECID0EPSDI"><title>Description.</title><p>Small, slender ovoid, shiny shell with up to 6.9 whorls. Protoconch consists of 1.2 whorls, measuring 355 µm in diameter; nucleus rather long, ca. 130 µm wide; surface finely granulate (maybe due to preservation; traces of finely malleate to irregularly striate pattern occurs on margins of nucleus and initial part); faint striae on last third; <abbrev xmlns:xlink="http://www.w3.org/1999/xlink" xlink:title="protoconch/teleoconc" id="ABBRID0EVSDI" xlink:type="simple">P/T</abbrev> boundary distinct. Whorl convexity of teleoconch whorls decreasing: first to second whorl moderately to highly convex, last whorl low to moderately convex. Faint subsutural band appears on later teleoconch whorls in some specimens, sometimes accompanied by weak concavity below. Last whorl attains 50–57% of shell height, passing via broad, regular convexity in to weakly convex base. Aperture ovoid, inclined, closely attached to preceding whorl; in latest ontogeny, shell growth is more abapically directed, resulting in marked thickening at adapical angle. Peristome thin or thickened all around, with parietal margin sometimes slightly expanded; weakly but regularly sinuate in lateral view, with broad adapical indentation and about equally broad and high abapical protrusion. Umbilicus usually closed or very narrow, slit-like. Growth lines weak, prosocline in upper half, orthocline in lower half. In addition, faint spiral furrows appear in some specimens.</p></tp:treatment-sec><tp:treatment-sec sec-type="discussion" id="SECID0EZSDI"><title>Discussion.</title><p>Co-occurring <italic><tp:taxon-name><tp:taxon-name-part taxon-name-part-type="genus" reg="Laevicaspia">Laevicaspia</tp:taxon-name-part> <tp:taxon-name-part taxon-name-part-type="species" reg="vinarskii">vinarskii</tp:taxon-name-part></tp:taxon-name></italic> sp. n. differs in the consistently lower whorl expansion rate at the same size and the smaller aperture. <italic><tp:taxon-name><tp:taxon-name-part taxon-name-part-type="genus" reg="Laevicaspia">Laevicaspia</tp:taxon-name-part> <tp:taxon-name-part taxon-name-part-type="species" reg="kowalewskii">kowalewskii</tp:taxon-name-part></tp:taxon-name></italic> (Clessin &amp; W. Dybowski in W. Dybowski, 1887) can be distinguished by its broader and larger shell.</p></tp:treatment-sec><tp:treatment-sec sec-type="distribution" id="SECID0EVTDI"><title>Distribution.</title><p>Endemic to the Caspian Sea, reported from depths between 25 and 180 m (<xref ref-type="bibr" rid="B60">Kolesnikov 1947</xref>, <xref ref-type="bibr" rid="B70">Logvinenko and Starobogatov 1969</xref>).</p></tp:treatment-sec><ref-list><ref id="B121"><mixed-citation xmlns:xlink="http://www.w3.org/1999/xlink" xlink:type="simple">
          <person-group><name name-style="western"><surname>Vinarski</surname><given-names>MV</given-names></name><name name-style="western"><surname>Kantor</surname><given-names>YuI</given-names></name></person-group> (<year>2016</year>) <source>Analytical catalogue of fresh and brackish water molluscs of Russia and adjacent countries. A.N.</source> <publisher-name>Severtsov Institute of Ecology and Evolution of RAS</publisher-name>, <publisher-loc>Moscow</publisher-loc>, <size units="page">544 pp</size>.</mixed-citation></ref><ref id="B60"><mixed-citation xmlns:xlink="http://www.w3.org/1999/xlink" xlink:type="simple">
          <person-group><name name-style="western"><surname>Kolesnikov</surname><given-names>VP</given-names></name></person-group> (<year>1947</year>) <article-title>Tablitsa dlya opredeleniya kaspiyskikh gastropod.</article-title> <source>Byulleten’ Moskovskogo Obshchestva Ispytateley Prirody, Otdel Geologicheskiy</source> <volume>22</volume>(<issue>1</issue>): <fpage>105</fpage>–<lpage>112</lpage>.</mixed-citation></ref><ref id="B70"><mixed-citation xmlns:xlink="http://www.w3.org/1999/xlink" xlink:type="simple">
          <person-group><name name-style="western"><surname>Logvinenko</surname><given-names>BM</given-names></name><name name-style="western"><surname>Starobogatov</surname><given-names>YaI</given-names></name></person-group> (<year>1969</year>) <article-title><tp:taxon-name><tp:taxon-name-part taxon-name-part-type="phylum">Mollusca</tp:taxon-name-part></tp:taxon-name>.</article-title> In: <person-group><name name-style="western"><surname>Birshtein</surname><given-names>YaA</given-names></name><name name-style="western"><surname>Vinogradov</surname><given-names>LG</given-names></name><name name-style="western"><surname>Kondakov</surname><given-names>NN</given-names></name><name name-style="western"><surname>Kuhn</surname><given-names>MS</given-names></name><name name-style="western"><surname>Astakhova</surname><given-names>TV</given-names></name><name name-style="western"><surname>Romanova</surname><given-names>NN</given-names></name></person-group> (<role>Eds</role>) <issue-title>Atlas bespozvonochnykh Kaspiyskogo morya.</issue-title> <source>Pishchevaya Promyshlennost (Vsesoyuznyi Nauchno-issledovatel’skii Institut Morskogo Rybnogo Khozyaistva i Okeanografii), Moskva</source>, <fpage>308</fpage>–<lpage>385</lpage>.</mixed-citation></ref></ref-list></tp:taxon-treatment>
