# Supplementary material for: A late Pleistocene gastropod fauna from the northern Caspian Sea with implications for Pontocaspian gastropod taxonomy
Source: Zookeys. 2018 Jul 4;(770):43–103. doi: 10.3897/zookeys.770.25365 (PMC6041354; doi:10.3897/zookeys.770.25365)
Supplement: XML Treatment for Laevicaspia vinarskii [file zookeys.770.25365-treatment18.xml]

<!DOCTYPE tp:taxon-treatment
  PUBLIC "-//TaxonX//DTD Taxonomic Treatment Publishing DTD v0 20100105//EN" "tax-treatment-NSO.dtd">
<tp:taxon-treatment xmlns:tp="http://www.plazi.org/taxpub"><tp:treatment-meta><kwd-group><label>Taxon classification</label><kwd><named-content xmlns:xlink="http://www.w3.org/1999/xlink" content-type="kingdom">Animalia</named-content></kwd><kwd><named-content xmlns:xlink="http://www.w3.org/1999/xlink" content-type="order">Littorinimorpha</named-content></kwd><kwd><named-content xmlns:xlink="http://www.w3.org/1999/xlink" content-type="family">Hydrobiidae</named-content></kwd></kwd-group><mixed-citation publication-type="journal"><person-group><name><surname>Neubauer</surname><given-names>Thomas A.</given-names></name><name><surname>van de Velde</surname><given-names>Sabrina</given-names></name><name><surname>Yanina</surname><given-names>Tamara</given-names></name><name><surname>Wesselingh</surname><given-names>Frank P.</given-names></name></person-group><article-title>A late Pleistocene gastropod fauna from the northern Caspian Sea with implications for Pontocaspian gastropod taxonomy</article-title><source>Zookeys</source><day>4</day><month>7</month><year>2018</year><volume>2018</volume><issue>770</issue><fpage>43</fpage><lpage>103</lpage><pub-id pub-id-type="doi">10.3897/zookeys.770.25365</pub-id></mixed-citation></tp:treatment-meta><tp:nomenclature><tp:taxon-name>
                        <tp:taxon-name-part taxon-name-part-type="genus" reg="Laevicaspia">Laevicaspia</tp:taxon-name-part>
                        <tp:taxon-name-part taxon-name-part-type="species" reg="vinarskii">vinarskii</tp:taxon-name-part>
                        <object-id xmlns:xlink="http://www.w3.org/1999/xlink" content-type="zoobank" xlink:type="simple">http://zoobank.org/8399A902-945D-444A-A8AD-136592F8E527</object-id>
                      </tp:taxon-name><tp:taxon-status xmlns:xlink="http://www.w3.org/1999/xlink" xlink:type="simple">sp. n.</tp:taxon-status><xref ref-type="fig" rid="F10">Fig. 10F–J, L–M, O</xref></tp:nomenclature><tp:treatment-sec sec-type="type material" id="SECID0ERVDI"><title>Type material.</title><p>Holotype: LV 201517; 3.70 × 1.72 mm (Fig. <xref ref-type="fig" rid="F10">10F–G</xref>). Paratypes: <abbrev xmlns:xlink="http://www.w3.org/1999/xlink" content-type="institution" xlink:title="Naturalis Biodiversity Center, Leiden, The Netherlands" id="ABBRID0E2VDI" xlink:type="simple">RGM</abbrev> 1309821; 3.34 × 1.48 mm (Fig. <xref ref-type="fig" rid="F10">10I, J, L, M</xref>). <abbrev xmlns:xlink="http://www.w3.org/1999/xlink" content-type="institution" xlink:title="Naturalis Biodiversity Center, Leiden, The Netherlands" id="ABBRID0EEWDI" xlink:type="simple">RGM</abbrev> 1309805; 3.61 × 1.54 mm (Fig. <xref ref-type="fig" rid="F10">10H, O</xref>). LV 201731; 4.14 × 1.93 mm.</p></tp:treatment-sec><tp:treatment-sec sec-type="material" id="SECID0ENWDI"><title>Additional material.</title><p>5 specimens (<abbrev xmlns:xlink="http://www.w3.org/1999/xlink" content-type="institution" xlink:title="Naturalis Biodiversity Center, Leiden, The Netherlands" id="ABBRID0ETWDI" xlink:type="simple">RGM</abbrev> 1309793, LV 201732).</p></tp:treatment-sec><tp:treatment-sec sec-type="type locality" id="SECID0EYWDI"><title>Type locality.</title><p>Selitrennoye, Astrakhan, Russia; northern Caspian Basin; GPS coordinates: <named-content xmlns:xlink="http://www.w3.org/1999/xlink" content-type="dwc:verbatimCoordinates" xlink:type="simple"><named-content content-type="geo-json" specific-use="{&#34;type&#34;:&#34;Point&#34;,&#34;coordinates&#34;:[47.440392,47.172553]}" id="NCID0EDXAK" xlink:type="simple">47°10'21.19"N, 47°26'25.41"E</named-content></named-content> (WGS84).</p></tp:treatment-sec><tp:treatment-sec sec-type="Age" id="SECID0E4WDI"><title>Age.</title><p>Early Late Pleistocene (late Khazarian, MIS 5).</p></tp:treatment-sec><tp:treatment-sec sec-type="etymology" id="SECID0ECXDI"><title>Etymology.</title><p>In honor of Maxim Vinarski (Saint Petersburg State University) for his contributions to Malacology.</p></tp:treatment-sec><tp:treatment-sec sec-type="diagnosis" id="SECID0EHXDI"><title>Diagnosis.</title><p>Slender ovoid, imperforate shell with up to 6.5 moderately convex whorls, narrow suture, granulate–striate protoconch, high whorl expansion rate and small, adnate, inclined aperture.</p></tp:treatment-sec><tp:treatment-sec sec-type="description" id="SECID0EMXDI"><title>Description.</title><p>Slender ovoid shell with up to 6.5 whorls. Protoconch consists of 1.2 whorls measuring 375 µm; nucleus is 140 µm wide; surface strongly granulate on nucleus, less so on remaining protoconch, striae appear on last 0.25 whorls; <abbrev xmlns:xlink="http://www.w3.org/1999/xlink" xlink:title="protoconch/teleoconc" id="ABBRID0ESXDI" xlink:type="simple">P/T</abbrev> transition marked by distinct growth rim. Teleoconch whorls moderately convex, separated by narrow suture; whorls increase slowly in height, with the last attaining 53–57% of shell height, passing into weakly convex base. Weak subsutural band is observed in one specimen. Aperture small, inclined, closely attached to base of preceding whorl, leaving no or slit-like umbilicus. Peristome slightly thickened, especially at adapical tip; regularly sinuate in lateral view, with broad adapical indentation and about equally broad and high abapical protrusion. Distinct spiral furrows occur in well preserved specimens. Growth lines weak, prosocline in upper half, orthocline in lower half.</p></tp:treatment-sec><tp:treatment-sec sec-type="discussion" id="SECID0EWXDI"><title>Discussion.</title><p>The new species differs from co-occurring <italic><tp:taxon-name><tp:taxon-name-part taxon-name-part-type="genus" reg="Laevicaspia">Laevicaspia</tp:taxon-name-part> <tp:taxon-name-part taxon-name-part-type="species" reg="kolesnikoviana">kolesnikoviana</tp:taxon-name-part></tp:taxon-name></italic> in the higher whorl expansion rate at about the same size and the larger aperture. <tp:taxon-name><tp:taxon-name-part taxon-name-part-type="genus" reg="Laevicaspia">Laevicaspia</tp:taxon-name-part> <tp:taxon-name-part taxon-name-part-type="uncertainty-rank">?</tp:taxon-name-part> <tp:taxon-name-part taxon-name-part-type="species" reg="ismailensis">ismailensis</tp:taxon-name-part></tp:taxon-name> (Golikov &amp; Starobogatov, 1966) from lakes Yalpug and Kugurlu in the Danube river delta is more slender and larger (5.6 mm) at the same number of whorls and has a less inclined, rounder aperture (see holotype illustrated by <xref ref-type="bibr" rid="B58">Kantor and Sysoev 2006</xref>: pl. 50, fig. A).</p></tp:treatment-sec><tp:treatment-sec sec-type="distribution" id="SECID0E1YDI"><title>Distribution.</title><p>Endemic to the Caspian Sea Pleistocene, so far only known from Selitrennoye.</p></tp:treatment-sec><tp:treatment-sec><!--Section generated to contain objects referenced in tp:taxon-treatment.--><fig id="F10" position="float" orientation="portrait"><label>Figure 10.</label><caption><p>
                            <tp:taxon-name><tp:taxon-name-part taxon-name-part-type="subfamily">Pyrgulinae</tp:taxon-name-part></tp:taxon-name>. <bold>A–C, K</bold> <italic><tp:taxon-name><tp:taxon-name-part taxon-name-part-type="genus" reg="Laevicaspia">Laevicaspia</tp:taxon-name-part> <tp:taxon-name-part taxon-name-part-type="species" reg="kolesnikoviana">kolesnikoviana</tp:taxon-name-part></tp:taxon-name></italic> (Logvinenko &amp; Starobogatov in Golikov &amp; Starobogatov, 1966), <abbrev xmlns:xlink="http://www.w3.org/1999/xlink" content-type="institution" xlink:title="Naturalis Biodiversity Center, Leiden, The Netherlands" id="ABBRID0EVPDI" xlink:type="simple">RGM</abbrev> 1309816 <bold>D</bold> <italic><tp:taxon-name><tp:taxon-name-part taxon-name-part-type="genus" reg="Laevicaspia">L.</tp:taxon-name-part> <tp:taxon-name-part taxon-name-part-type="species" reg="kolesnikoviana">kolesnikoviana</tp:taxon-name-part></tp:taxon-name></italic>, LV 201516 <bold>E, N</bold> <italic><tp:taxon-name><tp:taxon-name-part taxon-name-part-type="genus" reg="Laevicaspia">L.</tp:taxon-name-part> <tp:taxon-name-part taxon-name-part-type="species" reg="kolesnikoviana">kolesnikoviana</tp:taxon-name-part></tp:taxon-name></italic>, <abbrev xmlns:xlink="http://www.w3.org/1999/xlink" content-type="institution" xlink:title="Naturalis Biodiversity Center, Leiden, The Netherlands" id="ABBRID0EUQDI" xlink:type="simple">RGM</abbrev> 1309819 <bold>F, G</bold> <italic><tp:taxon-name><tp:taxon-name-part taxon-name-part-type="genus" reg="Laevicaspia">Laevicaspia</tp:taxon-name-part> <tp:taxon-name-part taxon-name-part-type="species" reg="vinarskii">vinarskii</tp:taxon-name-part></tp:taxon-name></italic> sp. n., holotype, LV 201517 <bold>H, O</bold> <italic><tp:taxon-name><tp:taxon-name-part taxon-name-part-type="genus" reg="Laevicaspia">L.</tp:taxon-name-part> <tp:taxon-name-part taxon-name-part-type="species" reg="vinarskii">vinarskii</tp:taxon-name-part></tp:taxon-name></italic> sp. n., <abbrev xmlns:xlink="http://www.w3.org/1999/xlink" content-type="institution" xlink:title="Naturalis Biodiversity Center, Leiden, The Netherlands" id="ABBRID0ETRDI" xlink:type="simple">RGM</abbrev> paratype, 1309805 <bold>I, J, L, M</bold> <italic><tp:taxon-name><tp:taxon-name-part taxon-name-part-type="genus" reg="Laevicaspia">L.</tp:taxon-name-part> <tp:taxon-name-part taxon-name-part-type="species" reg="vinarskii">vinarskii</tp:taxon-name-part></tp:taxon-name></italic> sp. n., paratype, <abbrev xmlns:xlink="http://www.w3.org/1999/xlink" content-type="institution" xlink:title="Naturalis Biodiversity Center, Leiden, The Netherlands" id="ABBRID0EFSDI" xlink:type="simple">RGM</abbrev> 1309821.</p></caption><graphic xmlns:xlink="http://www.w3.org/1999/xlink" xlink:href="zookeys-770-043-g010.jpg" position="float" orientation="portrait" xlink:type="simple" id="oo_214773.jpg"/></fig></tp:treatment-sec><ref-list><ref id="B58"><mixed-citation xmlns:xlink="http://www.w3.org/1999/xlink" xlink:type="simple">
          <person-group><name name-style="western"><surname>Kantor</surname><given-names>YuI</given-names></name><name name-style="western"><surname>Sysoev</surname><given-names>AV</given-names></name></person-group> (<year>2006</year>) <source>Morskiye i solonovatovodnyye bryukhonogiye mollyuski Rossii i sopredel’nykh stran: illyustrirovannyy katalog.</source> <publisher-name>KMK Scientific Press</publisher-name>, <publisher-loc>Moscow</publisher-loc>, <size units="page">372 pp</size>., 140 pls.</mixed-citation></ref></ref-list></tp:taxon-treatment>
