# Supplementary material for: A late Pleistocene gastropod fauna from the northern Caspian Sea with implications for Pontocaspian gastropod taxonomy
Source: Zookeys. 2018 Jul 4;(770):43–103. doi: 10.3897/zookeys.770.25365 (PMC6041354; doi:10.3897/zookeys.770.25365)
Supplement: XML Treatment for Turricaspia andrussowi [file zookeys.770.25365-treatment20.xml]

<!DOCTYPE tp:taxon-treatment
  PUBLIC "-//TaxonX//DTD Taxonomic Treatment Publishing DTD v0 20100105//EN" "tax-treatment-NSO.dtd">
<tp:taxon-treatment xmlns:tp="http://www.plazi.org/taxpub"><tp:treatment-meta><kwd-group><label>Taxon classification</label><kwd><named-content xmlns:xlink="http://www.w3.org/1999/xlink" content-type="kingdom">Animalia</named-content></kwd><kwd><named-content xmlns:xlink="http://www.w3.org/1999/xlink" content-type="order">Littorinimorpha</named-content></kwd><kwd><named-content xmlns:xlink="http://www.w3.org/1999/xlink" content-type="family">Hydrobiidae</named-content></kwd></kwd-group><mixed-citation publication-type="journal"><person-group><name><surname>Neubauer</surname><given-names>Thomas A.</given-names></name><name><surname>van de Velde</surname><given-names>Sabrina</given-names></name><name><surname>Yanina</surname><given-names>Tamara</given-names></name><name><surname>Wesselingh</surname><given-names>Frank P.</given-names></name></person-group><article-title>A late Pleistocene gastropod fauna from the northern Caspian Sea with implications for Pontocaspian gastropod taxonomy</article-title><source>Zookeys</source><day>4</day><month>7</month><year>2018</year><volume>2018</volume><issue>770</issue><fpage>43</fpage><lpage>103</lpage><pub-id pub-id-type="doi">10.3897/zookeys.770.25365</pub-id></mixed-citation></tp:treatment-meta><tp:nomenclature><tp:taxon-name>
                        <tp:taxon-name-part taxon-name-part-type="genus" reg="Turricaspia">Turricaspia</tp:taxon-name-part>
                        <tp:taxon-name-part taxon-name-part-type="species" reg="andrussowi">andrussowi</tp:taxon-name-part>
                      </tp:taxon-name><tp:taxon-authority>(B. Dybowski &amp; Grochmalicki, 1915)</tp:taxon-authority><xref ref-type="fig" rid="F11">Fig. 11A, B</xref><tp:nomenclature-citation-list><tp:nomenclature-citation><tp:taxon-name><tp:taxon-name-part taxon-name-part-type="genus" reg="Turricaspia"/><tp:taxon-name-part taxon-name-part-type="species" reg="andrussowi"/></tp:taxon-name><comment>*1915 <tp:taxon-name><tp:taxon-name-part taxon-name-part-type="genus" reg="Micromelania">Micromelania</tp:taxon-name-part></tp:taxon-name> (<tp:taxon-name><tp:taxon-name-part taxon-name-part-type="genus" reg="Turricaspia">Turricaspia</tp:taxon-name-part></tp:taxon-name>) <tp:taxon-name><tp:taxon-name-part taxon-name-part-type="genus" reg="Andrussowi">Andrussowi</tp:taxon-name-part></tp:taxon-name> nov. sp.; B. Dybowski &amp; Grochmalicki: 125–126, pl. 3, figs 31a–b. </comment></tp:nomenclature-citation><tp:nomenclature-citation><tp:taxon-name><tp:taxon-name-part taxon-name-part-type="genus" reg="Turricaspia"/><tp:taxon-name-part taxon-name-part-type="species" reg="andrussowi"/></tp:taxon-name><comment>1917 <tp:taxon-name><tp:taxon-name-part taxon-name-part-type="genus" reg="Micromelania">Micromelania</tp:taxon-name-part></tp:taxon-name> (<tp:taxon-name><tp:taxon-name-part taxon-name-part-type="genus" reg="Turricaspia">Turricaspia</tp:taxon-name-part></tp:taxon-name>, <tp:taxon-name><tp:taxon-name-part taxon-name-part-type="genus" reg="Trachycaspia">Trachycaspia</tp:taxon-name-part></tp:taxon-name>) <tp:taxon-name><tp:taxon-name-part taxon-name-part-type="genus" reg="Andrussowi">Andrussowi</tp:taxon-name-part></tp:taxon-name> nov. sp. – B. Dybowski &amp; Grochmalicki: 26–27, pl. 4, fig. 39. </comment></tp:nomenclature-citation><tp:nomenclature-citation><tp:taxon-name><tp:taxon-name-part taxon-name-part-type="genus" reg="Turricaspia"/><tp:taxon-name-part taxon-name-part-type="species" reg="andrussowi"/></tp:taxon-name><comment>1969 <tp:taxon-name><tp:taxon-name-part taxon-name-part-type="genus" reg="Pyrgula">Pyrgula</tp:taxon-name-part></tp:taxon-name> [(<tp:taxon-name><tp:taxon-name-part taxon-name-part-type="genus" reg="Turricaspia">Turricaspia</tp:taxon-name-part></tp:taxon-name>)] <tp:taxon-name><tp:taxon-name-part taxon-name-part-type="genus" reg="Pyrgula"/><tp:taxon-name-part taxon-name-part-type="species" reg="andrusovi">andrusovi</tp:taxon-name-part></tp:taxon-name> [sic] (Dyb. et Gr.). – Logvinenko &amp; Starobogatov: 365–366, fig. 362 (4) [partim]. </comment></tp:nomenclature-citation><tp:nomenclature-citation><tp:taxon-name><tp:taxon-name-part taxon-name-part-type="genus" reg="Turricaspia"/><tp:taxon-name-part taxon-name-part-type="species" reg="andrussowi"/></tp:taxon-name><comment>2006 <tp:taxon-name><tp:taxon-name-part taxon-name-part-type="genus" reg="Turricaspia">Turricaspia</tp:taxon-name-part> <tp:taxon-name-part taxon-name-part-type="species" reg="andrussowi">andrussowi</tp:taxon-name-part></tp:taxon-name> (B. Dybowski et Grochmalicki, 1915). – Kantor &amp; Sysoev: 104–105, pl. 48, fig. A [partim]. </comment></tp:nomenclature-citation><tp:nomenclature-citation><tp:taxon-name><tp:taxon-name-part taxon-name-part-type="genus" reg="Turricaspia"/><tp:taxon-name-part taxon-name-part-type="species" reg="andrussowi"/></tp:taxon-name><comment>2016 <tp:taxon-name><tp:taxon-name-part taxon-name-part-type="genus" reg="Turricaspia">Turricaspia</tp:taxon-name-part> <tp:taxon-name-part taxon-name-part-type="species" reg="andrussowi">andrussowi</tp:taxon-name-part></tp:taxon-name> (B. Dybowski et Grochmalicki, 1915). – Vinarski &amp; Kantor: 245 [partim]. </comment></tp:nomenclature-citation></tp:nomenclature-citation-list></tp:nomenclature><tp:treatment-sec sec-type="material" id="SECID0ELBAK"><title>Material.</title><p>3 spire fragments (<abbrev xmlns:xlink="http://www.w3.org/1999/xlink" content-type="institution" xlink:title="Naturalis Biodiversity Center, Leiden, The Netherlands" id="ABBRID0ERBAK" xlink:type="simple">RGM</abbrev> 1309814, <abbrev xmlns:xlink="http://www.w3.org/1999/xlink" content-type="institution" xlink:title="Naturalis Biodiversity Center, Leiden, The Netherlands" id="ABBRID0EWBAK" xlink:type="simple">RGM</abbrev> 1310205).</p></tp:treatment-sec><tp:treatment-sec sec-type="type material" id="SECID0E2BAK"><title>Type material.</title><p>Lectotype: <abbrev xmlns:xlink="http://www.w3.org/1999/xlink" content-type="institution" xlink:title="Zoological Institute of the Russian Academy of Sciences, St. Petersburg, Russia" id="ABBRID0EBCAK" xlink:type="simple">ZIN</abbrev> 4355/1 (specimen illustrated by B. <xref ref-type="bibr" rid="B32">Dybowski and Grochmalicki 1915</xref>, <xref ref-type="bibr" rid="B33">1917</xref>), designated by <xref ref-type="bibr" rid="B70">Logvinenko and Starobogatov (1969)</xref>, illustrated by <xref ref-type="bibr" rid="B58">Kantor and Sysoev (2006</xref>: pl. 48, fig. A).</p></tp:treatment-sec><tp:treatment-sec sec-type="type locality" id="SECID0EWCAK"><title>Type locality.</title><p>Caspian Sea (no locality specified).</p></tp:treatment-sec><tp:treatment-sec sec-type="description" id="SECID0E2CAK"><title>Description.</title><p>Available fragments indicate very slender, conical shell. Apex broad, blunt, bulbous. Whorl profile flattened, very weakly spruce-like, with straight-sided upper two-thirds passing over convexity into weakly convex lower third; in addition, broad, flat subsutural band appears, sometimes accompanied by very narrow concavity below. Umbilicus seems fully closed. Aperture not preserved in any specimen.</p><fig id="F11" position="float" orientation="portrait"><label>Figure 11.</label><caption><p>
                            <tp:taxon-name><tp:taxon-name-part taxon-name-part-type="subfamily">Pyrgulinae</tp:taxon-name-part></tp:taxon-name>. <bold>A–C</bold> <tp:taxon-name><tp:taxon-name-part taxon-name-part-type="genus" reg="Turricaspia">Turricaspia</tp:taxon-name-part> <tp:taxon-name-part taxon-name-part-type="uncertainty-rank">?</tp:taxon-name-part> <tp:taxon-name-part taxon-name-part-type="species" reg="dimidiata">dimidiata</tp:taxon-name-part></tp:taxon-name> (Eichwald, 1838), <abbrev xmlns:xlink="http://www.w3.org/1999/xlink" content-type="institution" xlink:title="Naturalis Biodiversity Center, Leiden, The Netherlands" id="ABBRID0E3DAK" xlink:type="simple">RGM</abbrev> 1309787 <bold>D, E</bold> <italic><tp:taxon-name><tp:taxon-name-part taxon-name-part-type="genus" reg="Turricaspia">Turricaspia</tp:taxon-name-part> <tp:taxon-name-part taxon-name-part-type="species" reg="andrussowi">andrussowi</tp:taxon-name-part></tp:taxon-name></italic> (B. Dybowski &amp; Grochmalicki, 1915), <abbrev xmlns:xlink="http://www.w3.org/1999/xlink" content-type="institution" xlink:title="Naturalis Biodiversity Center, Leiden, The Netherlands" id="ABBRID0EOEAK" xlink:type="simple">RGM</abbrev> 1309814.</p></caption><graphic xmlns:xlink="http://www.w3.org/1999/xlink" xlink:href="zookeys-770-043-g011.jpg" position="float" orientation="portrait" xlink:type="simple" id="oo_214774.jpg"/></fig></tp:treatment-sec><tp:treatment-sec sec-type="discussion" id="SECID0EYEAK"><title>Discussion.</title><p>The identification of the three spire fragments rests upon the strongly adpressed whorls with very narrow suture and the flattened, spruce-like whorl profile, and the large, bulbous protoconch. <italic><tp:taxon-name><tp:taxon-name-part taxon-name-part-type="genus" reg="Turricaspia">Turricaspia</tp:taxon-name-part> <tp:taxon-name-part taxon-name-part-type="species" reg="eulimellula">eulimellula</tp:taxon-name-part></tp:taxon-name></italic> (B. Dybowski &amp; Grochmalicki, 1915) has a similarly slender spire with adpressed whorls, but it bears a basal keel and the maximum whorl convexity is around mid-height instead of in the lower third. <italic><tp:taxon-name><tp:taxon-name-part taxon-name-part-type="genus" reg="Turricaspia">Turricaspia</tp:taxon-name-part> <tp:taxon-name-part taxon-name-part-type="species" reg="grimmi">grimmi</tp:taxon-name-part></tp:taxon-name></italic> (Clessin &amp; W. Dybowski in W. Dybowski, 1887) differs in its perfectly straight-sided, rectangular, very weakly stepped whorl profile (see also B. <xref ref-type="bibr" rid="B33">Dybowski and Grochmalicki 1917</xref>, pl. 3, figs 34–35; <xref ref-type="bibr" rid="B58">Kantor and Sysoev 2006</xref>, pl. 46, fig. L).</p><p>A very similar species is <italic><tp:taxon-name><tp:taxon-name-part taxon-name-part-type="genus" reg="Pyrgula">Pyrgula</tp:taxon-name-part> <tp:taxon-name-part taxon-name-part-type="species" reg="dubia">dubia</tp:taxon-name-part></tp:taxon-name></italic> Logvinenko &amp; Starobogatov, 1969 from the middle Caspian Sea, matching the present one in the weakly spruce-like whorl profile; in fact, it might just be a juvenile specimen of <italic><tp:taxon-name><tp:taxon-name-part taxon-name-part-type="genus" reg="Turricaspia">T.</tp:taxon-name-part> <tp:taxon-name-part taxon-name-part-type="species" reg="andrussowi">andrussowi</tp:taxon-name-part></tp:taxon-name></italic>. Similarly, <italic><tp:taxon-name><tp:taxon-name-part taxon-name-part-type="genus" reg="Pyrgula">Pyrgula</tp:taxon-name-part> <tp:taxon-name-part taxon-name-part-type="species" reg="turkmenica">turkmenica</tp:taxon-name-part></tp:taxon-name></italic> Logvinenko &amp; Starobogatov, 1969, from the eastern part of southern Caspian Sea, corresponds to <italic><tp:taxon-name><tp:taxon-name-part taxon-name-part-type="genus" reg="Turricaspia">T.</tp:taxon-name-part> <tp:taxon-name-part taxon-name-part-type="species" reg="andrussowi">andrussowi</tp:taxon-name-part></tp:taxon-name></italic> in the weak subsutural band accompanied by an abapical concavity; it might as well be a juvenile representative of <italic><tp:taxon-name><tp:taxon-name-part taxon-name-part-type="genus" reg="Turricaspia">T.</tp:taxon-name-part> <tp:taxon-name-part taxon-name-part-type="species" reg="andrussowi">andrussowi</tp:taxon-name-part></tp:taxon-name></italic>.</p><p>
                        <xref ref-type="bibr" rid="B70">Logvinenko and Starobogatov (1969)</xref> synonymized without discussion <italic><tp:taxon-name><tp:taxon-name-part taxon-name-part-type="genus" reg="Hydrobia">Hydrobia</tp:taxon-name-part> <tp:taxon-name-part taxon-name-part-type="species" reg="spica">spica</tp:taxon-name-part></tp:taxon-name></italic> sensu Grimm, 1876, <italic><tp:taxon-name><tp:taxon-name-part taxon-name-part-type="genus" reg="Turricaspia">Turricaspia</tp:taxon-name-part> <tp:taxon-name-part taxon-name-part-type="species" reg="elegantula">elegantula</tp:taxon-name-part></tp:taxon-name></italic> sensu B. Dybowski &amp; Grochmalicki, 1915, <italic><tp:taxon-name><tp:taxon-name-part taxon-name-part-type="genus" reg="Theodoxus">T.</tp:taxon-name-part> <tp:taxon-name-part taxon-name-part-type="species" reg="brusinae">brusinae</tp:taxon-name-part></tp:taxon-name></italic> (B. Dybowski &amp; Grochmalicki, 1915), as well as several varieties of <italic><tp:taxon-name><tp:taxon-name-part taxon-name-part-type="genus" reg="Turricaspia">T.</tp:taxon-name-part> <tp:taxon-name-part taxon-name-part-type="species" reg="spica">spica</tp:taxon-name-part></tp:taxon-name></italic> and <italic><tp:taxon-name><tp:taxon-name-part taxon-name-part-type="genus" reg="Turricaspia">T.</tp:taxon-name-part> <tp:taxon-name-part taxon-name-part-type="species" reg="turricula">turricula</tp:taxon-name-part></tp:taxon-name></italic> described by B. Dybowski &amp; Grochmalicki (1915), with <italic><tp:taxon-name><tp:taxon-name-part taxon-name-part-type="genus" reg="Turricaspia">T.</tp:taxon-name-part> <tp:taxon-name-part taxon-name-part-type="species" reg="andrussowi">andrussowi</tp:taxon-name-part></tp:taxon-name></italic> (see also <xref ref-type="bibr" rid="B58">Kantor and Sysoev 2006</xref>, <xref ref-type="bibr" rid="B121">Vinarski and Kantor 2016</xref>). However, none of these taxa actually resembles <italic><tp:taxon-name><tp:taxon-name-part taxon-name-part-type="genus" reg="Turricaspia">T.</tp:taxon-name-part> <tp:taxon-name-part taxon-name-part-type="species" reg="andrussowi">andrussowi</tp:taxon-name-part></tp:taxon-name></italic>. This species can be well delimited from these alleged synonyms in its bulbous protoconch and the characteristic, weakly spruce-like whorl profile. (Note that the drawing provided by <xref ref-type="bibr" rid="B70">Logvinenko and Starobogatov 1969</xref> shows a rather broad shell with acute apex; it has little in common with the lectotype designated by them).</p></tp:treatment-sec><tp:treatment-sec sec-type="distribution" id="SECID0EWKAK"><title>Distribution.</title><p>Endemic to the Caspian Sea (<xref ref-type="bibr" rid="B70">Logvinenko and Starobogatov 1969</xref> indicated occurrences for the middle and southern Caspian Sea at depths of 25–80 m, but based on a much wider concept of the species).</p></tp:treatment-sec><ref-list><ref id="B32"><mixed-citation xmlns:xlink="http://www.w3.org/1999/xlink" xlink:type="simple">
          <person-group><name name-style="western"><surname>Dybowski</surname><given-names>B</given-names></name><name name-style="western"><surname>Grochmalicki</surname><given-names>J</given-names></name></person-group> (<year>1915</year>) Ueber kaspische Schnecken aus der Abteilung “<tp:taxon-name><tp:taxon-name-part taxon-name-part-type="subfamily">Turricaspiinae</tp:taxon-name-part></tp:taxon-name>” subfam. nova zum Vergleich mit den Turribaikalina nobis. Petrograd, 34 pp. [numbered 103–136], 3 pls.</mixed-citation></ref><ref id="B33"><mixed-citation xmlns:xlink="http://www.w3.org/1999/xlink" xlink:type="simple">
          <person-group><name name-style="western"><surname>Dybowski</surname><given-names>B</given-names></name><name name-style="western"><surname>Grochmalicki</surname><given-names>J</given-names></name></person-group> (<year>1917</year>) <article-title>Studien über die turmförmigen Schnecken des Baikalsees und des Kaspimeeres (<tp:taxon-name><tp:taxon-name-part taxon-name-part-type="subfamily">Turribaicaliinae</tp:taxon-name-part></tp:taxon-name> – <tp:taxon-name><tp:taxon-name-part taxon-name-part-type="subfamily">Turricaspiinae</tp:taxon-name-part></tp:taxon-name>).</article-title> <source>Abhandlungen der Kaiserlich-Königlichen Zoologisch-Botanischen Gesellschaft in Wien</source> <volume>9</volume>(<issue>3</issue>): <fpage>1</fpage>–<lpage>55</lpage>. <ext-link xlink:type="simple" ext-link-type="uri" xlink:href="https://biodiversitylibrary.org/page/5550074">https://biodiversitylibrary.org/page/5550074</ext-link></mixed-citation></ref><ref id="B70"><mixed-citation xmlns:xlink="http://www.w3.org/1999/xlink" xlink:type="simple">
          <person-group><name name-style="western"><surname>Logvinenko</surname><given-names>BM</given-names></name><name name-style="western"><surname>Starobogatov</surname><given-names>YaI</given-names></name></person-group> (<year>1969</year>) <article-title><tp:taxon-name><tp:taxon-name-part taxon-name-part-type="phylum">Mollusca</tp:taxon-name-part></tp:taxon-name>.</article-title> In: <person-group><name name-style="western"><surname>Birshtein</surname><given-names>YaA</given-names></name><name name-style="western"><surname>Vinogradov</surname><given-names>LG</given-names></name><name name-style="western"><surname>Kondakov</surname><given-names>NN</given-names></name><name name-style="western"><surname>Kuhn</surname><given-names>MS</given-names></name><name name-style="western"><surname>Astakhova</surname><given-names>TV</given-names></name><name name-style="western"><surname>Romanova</surname><given-names>NN</given-names></name></person-group> (<role>Eds</role>) <issue-title>Atlas bespozvonochnykh Kaspiyskogo morya.</issue-title> <source>Pishchevaya Promyshlennost (Vsesoyuznyi Nauchno-issledovatel’skii Institut Morskogo Rybnogo Khozyaistva i Okeanografii), Moskva</source>, <fpage>308</fpage>–<lpage>385</lpage>.</mixed-citation></ref><ref id="B58"><mixed-citation xmlns:xlink="http://www.w3.org/1999/xlink" xlink:type="simple">
          <person-group><name name-style="western"><surname>Kantor</surname><given-names>YuI</given-names></name><name name-style="western"><surname>Sysoev</surname><given-names>AV</given-names></name></person-group> (<year>2006</year>) <source>Morskiye i solonovatovodnyye bryukhonogiye mollyuski Rossii i sopredel’nykh stran: illyustrirovannyy katalog.</source> <publisher-name>KMK Scientific Press</publisher-name>, <publisher-loc>Moscow</publisher-loc>, <size units="page">372 pp</size>., 140 pls.</mixed-citation></ref><ref id="B121"><mixed-citation xmlns:xlink="http://www.w3.org/1999/xlink" xlink:type="simple">
          <person-group><name name-style="western"><surname>Vinarski</surname><given-names>MV</given-names></name><name name-style="western"><surname>Kantor</surname><given-names>YuI</given-names></name></person-group> (<year>2016</year>) <source>Analytical catalogue of fresh and brackish water molluscs of Russia and adjacent countries. A.N.</source> <publisher-name>Severtsov Institute of Ecology and Evolution of RAS</publisher-name>, <publisher-loc>Moscow</publisher-loc>, <size units="page">544 pp</size>.</mixed-citation></ref></ref-list></tp:taxon-treatment>
