# Supplementary material for: A late Pleistocene gastropod fauna from the northern Caspian Sea with implications for Pontocaspian gastropod taxonomy
Source: Zookeys. 2018 Jul 4;(770):43–103. doi: 10.3897/zookeys.770.25365 (PMC6041354; doi:10.3897/zookeys.770.25365)
Supplement: XML Treatment for Turricaspia ? dimidiata [file zookeys.770.25365-treatment21.xml]

<!DOCTYPE tp:taxon-treatment
  PUBLIC "-//TaxonX//DTD Taxonomic Treatment Publishing DTD v0 20100105//EN" "tax-treatment-NSO.dtd">
<tp:taxon-treatment xmlns:tp="http://www.plazi.org/taxpub"><tp:treatment-meta><kwd-group><label>Taxon classification</label><kwd><named-content xmlns:xlink="http://www.w3.org/1999/xlink" content-type="kingdom">Animalia</named-content></kwd><kwd><named-content xmlns:xlink="http://www.w3.org/1999/xlink" content-type="order">Littorinimorpha</named-content></kwd><kwd><named-content xmlns:xlink="http://www.w3.org/1999/xlink" content-type="family">Hydrobiidae</named-content></kwd></kwd-group><mixed-citation publication-type="journal"><person-group><name><surname>Neubauer</surname><given-names>Thomas A.</given-names></name><name><surname>van de Velde</surname><given-names>Sabrina</given-names></name><name><surname>Yanina</surname><given-names>Tamara</given-names></name><name><surname>Wesselingh</surname><given-names>Frank P.</given-names></name></person-group><article-title>A late Pleistocene gastropod fauna from the northern Caspian Sea with implications for Pontocaspian gastropod taxonomy</article-title><source>Zookeys</source><day>4</day><month>7</month><year>2018</year><volume>2018</volume><issue>770</issue><fpage>43</fpage><lpage>103</lpage><pub-id pub-id-type="doi">10.3897/zookeys.770.25365</pub-id></mixed-citation></tp:treatment-meta><tp:nomenclature><tp:taxon-name>
                        <tp:taxon-name-part taxon-name-part-type="genus" reg="Turricaspia">Turricaspia</tp:taxon-name-part>
                        <tp:taxon-name-part taxon-name-part-type="uncertainty-rank">?</tp:taxon-name-part>
                        <tp:taxon-name-part taxon-name-part-type="species" reg="dimidiata">dimidiata</tp:taxon-name-part>
                      </tp:taxon-name><tp:taxon-authority>(Eichwald, 1838)</tp:taxon-authority><xref ref-type="fig" rid="F11">Fig. 11C–E</xref><tp:nomenclature-citation-list><tp:nomenclature-citation><tp:taxon-name><tp:taxon-name-part taxon-name-part-type="genus" reg="Turricaspia"/><tp:taxon-name-part taxon-name-part-type="species" reg="dimidiata"/></tp:taxon-name><comment>?*1838 <tp:taxon-name><tp:taxon-name-part taxon-name-part-type="genus" reg="Rissoa">Rissoa</tp:taxon-name-part> <tp:taxon-name-part taxon-name-part-type="species" reg="dimidiata">dimidiata</tp:taxon-name-part></tp:taxon-name> m.; Eichwald: 156. </comment></tp:nomenclature-citation><tp:nomenclature-citation><tp:taxon-name><tp:taxon-name-part taxon-name-part-type="genus" reg="Turricaspia"/><tp:taxon-name-part taxon-name-part-type="species" reg="dimidiata"/></tp:taxon-name><comment>? 1841 <tp:taxon-name><tp:taxon-name-part taxon-name-part-type="genus" reg="Rissoa">Rissoa</tp:taxon-name-part> <tp:taxon-name-part taxon-name-part-type="species" reg="dimidiata">dimidiata</tp:taxon-name-part></tp:taxon-name> m. – Eichwald: 258, pl. 38, figs 17a–b [wrongly given as “figs 16–17” on p. 258; see also corrigendum at the end of Eichwald’s work]. </comment></tp:nomenclature-citation><tp:nomenclature-citation><tp:taxon-name><tp:taxon-name-part taxon-name-part-type="genus" reg="Turricaspia"/><tp:taxon-name-part taxon-name-part-type="species" reg="dimidiata"/></tp:taxon-name><comment>? 1853 <tp:taxon-name><tp:taxon-name-part taxon-name-part-type="genus" reg="Paludina">Pal.</tp:taxon-name-part></tp:taxon-name>[<italic>udina</italic>] <tp:taxon-name><tp:taxon-name-part taxon-name-part-type="genus" reg="Paludina"/><tp:taxon-name-part taxon-name-part-type="species" reg="dimidiata">dimidiata</tp:taxon-name-part></tp:taxon-name> m. – Eichwald: 285–286. </comment></tp:nomenclature-citation><tp:nomenclature-citation><tp:taxon-name><tp:taxon-name-part taxon-name-part-type="genus" reg="Turricaspia"/><tp:taxon-name-part taxon-name-part-type="species" reg="dimidiata"/></tp:taxon-name><comment>? 1887 <tp:taxon-name><tp:taxon-name-part taxon-name-part-type="genus" reg="Micromelania">Micromelania</tp:taxon-name-part> <tp:taxon-name-part taxon-name-part-type="species" reg="dimidiata">dimidiata</tp:taxon-name-part></tp:taxon-name> Eichw. sp. – W. Dybowski: 31 [partim]. </comment></tp:nomenclature-citation><tp:nomenclature-citation><tp:taxon-name><tp:taxon-name-part taxon-name-part-type="genus" reg="Turricaspia"/><tp:taxon-name-part taxon-name-part-type="species" reg="dimidiata"/></tp:taxon-name><comment>? 1888 <tp:taxon-name><tp:taxon-name-part taxon-name-part-type="genus" reg="Micromelania">Micromelania</tp:taxon-name-part> <tp:taxon-name-part taxon-name-part-type="species" reg="dimidiata">dimidiata</tp:taxon-name-part></tp:taxon-name> Eichw. sp. – W. Dybowski: 78, pl. 1, figs 4a–f, 5 [partim]. </comment></tp:nomenclature-citation><tp:nomenclature-citation><tp:taxon-name><tp:taxon-name-part taxon-name-part-type="genus" reg="Turricaspia"/><tp:taxon-name-part taxon-name-part-type="species" reg="dimidiata"/></tp:taxon-name><comment>? 1917 <tp:taxon-name><tp:taxon-name-part taxon-name-part-type="genus" reg="Micromelania">Micromelania</tp:taxon-name-part> (<tp:taxon-name-part taxon-name-part-type="subgenus" reg="Turricaspia">Turricaspia</tp:taxon-name-part>) <tp:taxon-name-part taxon-name-part-type="species" reg="dimidiata">dimidiata</tp:taxon-name-part></tp:taxon-name> Eichw. – B. Dybowski &amp; Grochmalicki: 32–33, pl. 4, figs 44–47 [partim]. </comment></tp:nomenclature-citation><tp:nomenclature-citation><tp:taxon-name><tp:taxon-name-part taxon-name-part-type="genus" reg="Turricaspia"/><tp:taxon-name-part taxon-name-part-type="species" reg="dimidiata"/></tp:taxon-name><comment>? 1969 <tp:taxon-name><tp:taxon-name-part taxon-name-part-type="genus" reg="Pyrgula">Pyrgula</tp:taxon-name-part> <tp:taxon-name-part taxon-name-part-type="species" reg="dimidiata">dimidiata</tp:taxon-name-part></tp:taxon-name> (Eichw.). – Logvinenko &amp; Starobogatov: 358–359, fig. 359 (1). </comment></tp:nomenclature-citation><tp:nomenclature-citation><tp:taxon-name><tp:taxon-name-part taxon-name-part-type="genus" reg="Turricaspia"/><tp:taxon-name-part taxon-name-part-type="species" reg="dimidiata"/></tp:taxon-name><comment>? 2006 <tp:taxon-name><tp:taxon-name-part taxon-name-part-type="genus" reg="Pyrgula">Pyrgula</tp:taxon-name-part> <tp:taxon-name-part taxon-name-part-type="species" reg="dimidiata">dimidiata</tp:taxon-name-part></tp:taxon-name> (Eichwald, 1838). – Kantor &amp; Sysoev: 99, pl. 46, fig. K. </comment></tp:nomenclature-citation><tp:nomenclature-citation><tp:taxon-name><tp:taxon-name-part taxon-name-part-type="genus" reg="Turricaspia"/><tp:taxon-name-part taxon-name-part-type="species" reg="dimidiata"/></tp:taxon-name><comment>? 2016 <tp:taxon-name><tp:taxon-name-part taxon-name-part-type="genus" reg="Pyrgula">Pyrgula</tp:taxon-name-part> <tp:taxon-name-part taxon-name-part-type="species" reg="dimidiata">dimidiata</tp:taxon-name-part></tp:taxon-name> (Eichwald, 1838). – Vinarski &amp; Kantor: 238. </comment></tp:nomenclature-citation></tp:nomenclature-citation-list></tp:nomenclature><tp:treatment-sec sec-type="material" id="SECID0ENQAK"><title>Material.</title><p>1 subadult specimen (<abbrev xmlns:xlink="http://www.w3.org/1999/xlink" content-type="institution" xlink:title="Naturalis Biodiversity Center, Leiden, The Netherlands" id="ABBRID0ETQAK" xlink:type="simple">RGM</abbrev> 1309787).</p></tp:treatment-sec><tp:treatment-sec sec-type="type material" id="SECID0EYQAK"><title>Type material.</title><p>Not traced.</p></tp:treatment-sec><tp:treatment-sec sec-type="type locality" id="SECID0E4QAK"><title>Type locality.</title><p>“In eodem lapide calcareo, fossilis” (in the same limestone [referring to the previous species, found in Dagestan], fossil).</p></tp:treatment-sec><tp:treatment-sec sec-type="description" id="SECID0ECRAK"><title>Dimensions.</title><p>4.29 × 1.93 mm.</p></tp:treatment-sec><tp:treatment-sec sec-type="description" id="SECID0EHRAK"><title>Description.</title><p>Slender elongate shell with ca. 6.5 whorls preserved. Protoconch granulate, originally perhaps densely malleate. First teleoconch whorl straight-sided in profile, passing into weakly convex outline on 2<sup>nd</sup>–3<sup>rd</sup> whorl. Between 3<sup>rd</sup> and 4<sup>th</sup> whorl, broad, blunt central swelling emerges, grading into thin angulation on 5<sup>th</sup> whorl; no keel is developed. Whorl portion above swelling/angulation straight-sided, below weakly convex; directly above it, weak concavity is formed locally. Aperture ovoid, strongly adnate, leaving no umbilicus, with thin peristome. Growth lines rather distinct, with prosocline upper half and near orthocline lower half.</p></tp:treatment-sec><tp:treatment-sec sec-type="discussion" id="SECID0EXRAK"><title>Discussion.</title><p>A single subadult shell containing ca. 6.5 whorls (including the protoconch) is available. Size and number of whorls as well as the centrally placed angulation correspond well to <xref ref-type="bibr" rid="B35">Eichwald’s (1838</xref>, <xref ref-type="bibr" rid="B36">1841</xref>) description and illustration of <italic><tp:taxon-name><tp:taxon-name-part taxon-name-part-type="genus" reg="Turricaspia">T.</tp:taxon-name-part> <tp:taxon-name-part taxon-name-part-type="species" reg="dimidiata">dimidiata</tp:taxon-name-part></tp:taxon-name></italic>. However, the central keel is very weakly expressed in our specimen and it starts not before the fourth whorl, which is why we only tentatively attribute it to this species.</p><p>
                        <xref ref-type="bibr" rid="B58">Kantor and Sysoev (2006)</xref> illustrate a much more elongate specimen with cyrtoconoid spire and more abapically placed keel; it might represent a different species. <italic><tp:taxon-name><tp:taxon-name-part taxon-name-part-type="genus" reg="Turricaspia">Turricaspia</tp:taxon-name-part> <tp:taxon-name-part taxon-name-part-type="species" reg="bakuana">bakuana</tp:taxon-name-part></tp:taxon-name></italic> (Kolesnikov, 1947), likewise described from Caspian Sea, too has a central keel, but differs in the much more slender shell and consistently strong keel from the second teleoconch whorl onwards (cf. <xref ref-type="bibr" rid="B58">Kantor and Sysoev 2006</xref>). <italic><tp:taxon-name><tp:taxon-name-part taxon-name-part-type="genus" reg="Turricaspia">Turricaspia</tp:taxon-name-part> <tp:taxon-name-part taxon-name-part-type="species" reg="basalis">basalis</tp:taxon-name-part></tp:taxon-name></italic> (B. Dybowski &amp; Grochmalicki, 1915) has a broader conical habitus and the keel is placed near the lower suture. The subspecies <italic><tp:taxon-name><tp:taxon-name-part taxon-name-part-type="genus" reg="Theodoxus">T.</tp:taxon-name-part> <tp:taxon-name-part taxon-name-part-type="species" reg="basalis">b.</tp:taxon-name-part> <tp:taxon-name-part taxon-name-part-type="subspecies" reg="laticarinata">laticarinata</tp:taxon-name-part></tp:taxon-name></italic> (Logvinenko &amp; Starobogatov, 1969) only differs from <italic><tp:taxon-name><tp:taxon-name-part taxon-name-part-type="genus" reg="Turricaspia">T.</tp:taxon-name-part> <tp:taxon-name-part taxon-name-part-type="species" reg="basalis">basalis</tp:taxon-name-part></tp:taxon-name></italic> in the thickness of the keel and is herein considered a junior synonym of the nominal species.</p></tp:treatment-sec><tp:treatment-sec sec-type="distribution" id="SECID0ELUAK"><title>Distribution.</title><p>Endemic to the Caspian Sea, reported from middle and south Caspian Sea at depths between 35 and 200 m (<xref ref-type="bibr" rid="B70">Logvinenko and Starobogatov 1969</xref>).</p></tp:treatment-sec><tp:treatment-sec><!--Section generated to contain objects referenced in tp:taxon-treatment.--><fig id="F11" position="float" orientation="portrait"><label>Figure 11.</label><caption><p>
                            <tp:taxon-name><tp:taxon-name-part taxon-name-part-type="subfamily">Pyrgulinae</tp:taxon-name-part></tp:taxon-name>. <bold>A–C</bold> <tp:taxon-name><tp:taxon-name-part taxon-name-part-type="genus" reg="Turricaspia">Turricaspia</tp:taxon-name-part> <tp:taxon-name-part taxon-name-part-type="uncertainty-rank">?</tp:taxon-name-part> <tp:taxon-name-part taxon-name-part-type="species" reg="dimidiata">dimidiata</tp:taxon-name-part></tp:taxon-name> (Eichwald, 1838), <abbrev xmlns:xlink="http://www.w3.org/1999/xlink" content-type="institution" xlink:title="Naturalis Biodiversity Center, Leiden, The Netherlands" id="ABBRID0E3DAK" xlink:type="simple">RGM</abbrev> 1309787 <bold>D, E</bold> <italic><tp:taxon-name><tp:taxon-name-part taxon-name-part-type="genus" reg="Turricaspia">Turricaspia</tp:taxon-name-part> <tp:taxon-name-part taxon-name-part-type="species" reg="andrussowi">andrussowi</tp:taxon-name-part></tp:taxon-name></italic> (B. Dybowski &amp; Grochmalicki, 1915), <abbrev xmlns:xlink="http://www.w3.org/1999/xlink" content-type="institution" xlink:title="Naturalis Biodiversity Center, Leiden, The Netherlands" id="ABBRID0EOEAK" xlink:type="simple">RGM</abbrev> 1309814.</p></caption><graphic xmlns:xlink="http://www.w3.org/1999/xlink" xlink:href="zookeys-770-043-g011.jpg" position="float" orientation="portrait" xlink:type="simple" id="oo_214774.jpg"/></fig></tp:treatment-sec><ref-list><ref id="B35"><mixed-citation xmlns:xlink="http://www.w3.org/1999/xlink" xlink:type="simple">
          <person-group><name name-style="western"><surname>Eichwald</surname><given-names>E</given-names></name></person-group> (<year>1838</year>) <article-title>Faunae Caspii Maris primitiae.</article-title> <source>Bulletin de la Société Impériale des Naturalistes de Moscou</source> <volume>11</volume>(<issue>2</issue>): <fpage>125</fpage>–<lpage>174</lpage>. <ext-link xlink:type="simple" ext-link-type="uri" xlink:href="https://biodiversitylibrary.org/page/41342125">https://biodiversitylibrary.org/page/41342125</ext-link></mixed-citation></ref><ref id="B36"><mixed-citation xmlns:xlink="http://www.w3.org/1999/xlink" xlink:type="simple">
          <person-group><name name-style="western"><surname>Eichwald</surname><given-names>E</given-names></name></person-group> (<year>1841</year>) <article-title>Fauna Caspio-Caucasica nonnullis observationibus novis illustravit.</article-title> <source>Nouveaux Mémoires de la Société Impériale des Naturalistes de Moscou</source> <volume>7</volume>: <fpage>1</fpage>–<lpage>290</lpage>. <ext-link xlink:type="simple" ext-link-type="uri" xlink:href="https://biodiversitylibrary.org/page/33163057">https://biodiversitylibrary.org/page/33163057</ext-link></mixed-citation></ref><ref id="B58"><mixed-citation xmlns:xlink="http://www.w3.org/1999/xlink" xlink:type="simple">
          <person-group><name name-style="western"><surname>Kantor</surname><given-names>YuI</given-names></name><name name-style="western"><surname>Sysoev</surname><given-names>AV</given-names></name></person-group> (<year>2006</year>) <source>Morskiye i solonovatovodnyye bryukhonogiye mollyuski Rossii i sopredel’nykh stran: illyustrirovannyy katalog.</source> <publisher-name>KMK Scientific Press</publisher-name>, <publisher-loc>Moscow</publisher-loc>, <size units="page">372 pp</size>., 140 pls.</mixed-citation></ref><ref id="B70"><mixed-citation xmlns:xlink="http://www.w3.org/1999/xlink" xlink:type="simple">
          <person-group><name name-style="western"><surname>Logvinenko</surname><given-names>BM</given-names></name><name name-style="western"><surname>Starobogatov</surname><given-names>YaI</given-names></name></person-group> (<year>1969</year>) <article-title><tp:taxon-name><tp:taxon-name-part taxon-name-part-type="phylum">Mollusca</tp:taxon-name-part></tp:taxon-name>.</article-title> In: <person-group><name name-style="western"><surname>Birshtein</surname><given-names>YaA</given-names></name><name name-style="western"><surname>Vinogradov</surname><given-names>LG</given-names></name><name name-style="western"><surname>Kondakov</surname><given-names>NN</given-names></name><name name-style="western"><surname>Kuhn</surname><given-names>MS</given-names></name><name name-style="western"><surname>Astakhova</surname><given-names>TV</given-names></name><name name-style="western"><surname>Romanova</surname><given-names>NN</given-names></name></person-group> (<role>Eds</role>) <issue-title>Atlas bespozvonochnykh Kaspiyskogo morya.</issue-title> <source>Pishchevaya Promyshlennost (Vsesoyuznyi Nauchno-issledovatel’skii Institut Morskogo Rybnogo Khozyaistva i Okeanografii), Moskva</source>, <fpage>308</fpage>–<lpage>385</lpage>.</mixed-citation></ref></ref-list></tp:taxon-treatment>
