# Supplementary material for: A late Pleistocene gastropod fauna from the northern Caspian Sea with implications for Pontocaspian gastropod taxonomy
Source: Zookeys. 2018 Jul 4;(770):43–103. doi: 10.3897/zookeys.770.25365 (PMC6041354; doi:10.3897/zookeys.770.25365)
Supplement: XML Treatment for Turricaspia lyrata [file zookeys.770.25365-treatment22.xml]

<!DOCTYPE tp:taxon-treatment
  PUBLIC "-//TaxonX//DTD Taxonomic Treatment Publishing DTD v0 20100105//EN" "tax-treatment-NSO.dtd">
<tp:taxon-treatment xmlns:tp="http://www.plazi.org/taxpub"><tp:treatment-meta><kwd-group><label>Taxon classification</label><kwd><named-content xmlns:xlink="http://www.w3.org/1999/xlink" content-type="kingdom">Animalia</named-content></kwd><kwd><named-content xmlns:xlink="http://www.w3.org/1999/xlink" content-type="order">Littorinimorpha</named-content></kwd><kwd><named-content xmlns:xlink="http://www.w3.org/1999/xlink" content-type="family">Hydrobiidae</named-content></kwd></kwd-group><mixed-citation publication-type="journal"><person-group><name><surname>Neubauer</surname><given-names>Thomas A.</given-names></name><name><surname>van de Velde</surname><given-names>Sabrina</given-names></name><name><surname>Yanina</surname><given-names>Tamara</given-names></name><name><surname>Wesselingh</surname><given-names>Frank P.</given-names></name></person-group><article-title>A late Pleistocene gastropod fauna from the northern Caspian Sea with implications for Pontocaspian gastropod taxonomy</article-title><source>Zookeys</source><day>4</day><month>7</month><year>2018</year><volume>2018</volume><issue>770</issue><fpage>43</fpage><lpage>103</lpage><pub-id pub-id-type="doi">10.3897/zookeys.770.25365</pub-id></mixed-citation></tp:treatment-meta><tp:nomenclature><tp:taxon-name>
                        <tp:taxon-name-part taxon-name-part-type="genus" reg="Turricaspia">Turricaspia</tp:taxon-name-part>
                        <tp:taxon-name-part taxon-name-part-type="species" reg="lyrata">lyrata</tp:taxon-name-part>
                      </tp:taxon-name><tp:taxon-authority>(B. Dybowski &amp; Grochmalicki, 1915)</tp:taxon-authority><xref ref-type="fig" rid="F12">Fig. 12A–K</xref><tp:nomenclature-citation-list><tp:nomenclature-citation><tp:taxon-name><tp:taxon-name-part taxon-name-part-type="genus" reg="Turricaspia"/><tp:taxon-name-part taxon-name-part-type="species" reg="lyrata"/></tp:taxon-name><comment>*1915 <tp:taxon-name><tp:taxon-name-part taxon-name-part-type="genus" reg="Micromelania">Micromelania</tp:taxon-name-part> (<tp:taxon-name-part taxon-name-part-type="subgenus" reg="Turricaspia">Turricaspia</tp:taxon-name-part>) <tp:taxon-name-part taxon-name-part-type="species" reg="spica">spica</tp:taxon-name-part> <tp:taxon-name-part taxon-name-part-type="authority">Eichw.</tp:taxon-name-part> <tp:taxon-name-part taxon-name-part-type="infraspecific-rank">var.</tp:taxon-name-part> <tp:taxon-name-part taxon-name-part-type="variety" reg="lyrata">lyrata</tp:taxon-name-part></tp:taxon-name> nov. var.; B. Dybowski &amp; Grochmalicki: 117, pl. 2, fig. 18. </comment></tp:nomenclature-citation><tp:nomenclature-citation><tp:taxon-name><tp:taxon-name-part taxon-name-part-type="genus" reg="Turricaspia"/><tp:taxon-name-part taxon-name-part-type="species" reg="lyrata"/></tp:taxon-name><comment>1915 <tp:taxon-name><tp:taxon-name-part taxon-name-part-type="genus" reg="Micromelania">Micromelania</tp:taxon-name-part> (<tp:taxon-name-part taxon-name-part-type="subgenus" reg="Turricaspia">Turricaspia</tp:taxon-name-part>) <tp:taxon-name-part taxon-name-part-type="species" reg="spica">spica</tp:taxon-name-part> <tp:taxon-name-part taxon-name-part-type="authority">Eichw.</tp:taxon-name-part> <tp:taxon-name-part taxon-name-part-type="infraspecific-rank">var.</tp:taxon-name-part> <tp:taxon-name-part taxon-name-part-type="variety" reg="incisata">incisata</tp:taxon-name-part></tp:taxon-name> nov. var.; B. Dybowski &amp; Grochmalicki: 117, pl. 2, fig. 19. </comment></tp:nomenclature-citation><tp:nomenclature-citation><tp:taxon-name><tp:taxon-name-part taxon-name-part-type="genus" reg="Turricaspia"/><tp:taxon-name-part taxon-name-part-type="species" reg="lyrata"/></tp:taxon-name><comment>1915 <tp:taxon-name><tp:taxon-name-part taxon-name-part-type="genus" reg="Micromelania">Micromelania</tp:taxon-name-part> (<tp:taxon-name-part taxon-name-part-type="subgenus" reg="Turricaspia">Turricaspia</tp:taxon-name-part>) <tp:taxon-name-part taxon-name-part-type="species" reg="spica">spica</tp:taxon-name-part> <tp:taxon-name-part taxon-name-part-type="authority">Eichw.</tp:taxon-name-part> <tp:taxon-name-part taxon-name-part-type="infraspecific-rank">var.</tp:taxon-name-part> <tp:taxon-name-part taxon-name-part-type="variety" reg="striata">striata</tp:taxon-name-part></tp:taxon-name> nov. var.; B. Dybowski &amp; Grochmalicki: 117, pl. 2, fig. 20. </comment></tp:nomenclature-citation><tp:nomenclature-citation><tp:taxon-name><tp:taxon-name-part taxon-name-part-type="genus" reg="Turricaspia"/><tp:taxon-name-part taxon-name-part-type="species" reg="lyrata"/></tp:taxon-name><comment>1917 <tp:taxon-name><tp:taxon-name-part taxon-name-part-type="genus" reg="Micromelania">Micromelania</tp:taxon-name-part> (<tp:taxon-name-part taxon-name-part-type="subgenus" reg="Turricaspia">Turricaspia</tp:taxon-name-part>) <tp:taxon-name-part taxon-name-part-type="species" reg="spica">spica</tp:taxon-name-part> <tp:taxon-name-part taxon-name-part-type="authority">Eichw.</tp:taxon-name-part> <tp:taxon-name-part taxon-name-part-type="infraspecific-rank">var.</tp:taxon-name-part> <tp:taxon-name-part taxon-name-part-type="variety" reg="lyrata">lyrata</tp:taxon-name-part></tp:taxon-name> nov. var. – B. Dybowski &amp; Grochmalicki: 17, pl. 3, fig. 25. </comment></tp:nomenclature-citation><tp:nomenclature-citation><tp:taxon-name><tp:taxon-name-part taxon-name-part-type="genus" reg="Turricaspia"/><tp:taxon-name-part taxon-name-part-type="species" reg="lyrata"/></tp:taxon-name><comment>1917 <tp:taxon-name><tp:taxon-name-part taxon-name-part-type="genus" reg="Micromelania">Micromelania</tp:taxon-name-part> (<tp:taxon-name-part taxon-name-part-type="subgenus" reg="Turricaspia">Turricaspia</tp:taxon-name-part>) <tp:taxon-name-part taxon-name-part-type="species" reg="spica">spica</tp:taxon-name-part> <tp:taxon-name-part taxon-name-part-type="authority">Eichw.</tp:taxon-name-part> <tp:taxon-name-part taxon-name-part-type="infraspecific-rank">var.</tp:taxon-name-part> <tp:taxon-name-part taxon-name-part-type="variety" reg="incisata">incisata</tp:taxon-name-part></tp:taxon-name> nov. var. – B. Dybowski &amp; Grochmalicki: 18, pl. 3, fig. 26. </comment></tp:nomenclature-citation><tp:nomenclature-citation><tp:taxon-name><tp:taxon-name-part taxon-name-part-type="genus" reg="Turricaspia"/><tp:taxon-name-part taxon-name-part-type="species" reg="lyrata"/></tp:taxon-name><comment>1917 <tp:taxon-name><tp:taxon-name-part taxon-name-part-type="genus" reg="Micromelania">Micromelania</tp:taxon-name-part> (<tp:taxon-name-part taxon-name-part-type="subgenus" reg="Turricaspia">Turricaspia</tp:taxon-name-part>) <tp:taxon-name-part taxon-name-part-type="species" reg="spica">spica</tp:taxon-name-part> <tp:taxon-name-part taxon-name-part-type="authority">Eichw.</tp:taxon-name-part> <tp:taxon-name-part taxon-name-part-type="infraspecific-rank">var.</tp:taxon-name-part> <tp:taxon-name-part taxon-name-part-type="variety" reg="striata">striata</tp:taxon-name-part></tp:taxon-name> nov. var. – B. Dybowski &amp; Grochmalicki: 18, pl. 3, fig. 27. </comment></tp:nomenclature-citation><tp:nomenclature-citation><tp:taxon-name><tp:taxon-name-part taxon-name-part-type="genus" reg="Turricaspia"/><tp:taxon-name-part taxon-name-part-type="species" reg="lyrata"/></tp:taxon-name><comment>1969 <tp:taxon-name><tp:taxon-name-part taxon-name-part-type="genus" reg="Pyrgula">Pyrgula</tp:taxon-name-part></tp:taxon-name> [(<tp:taxon-name><tp:taxon-name-part taxon-name-part-type="genus" reg="Turricaspia">Turricaspia</tp:taxon-name-part></tp:taxon-name>)] <tp:taxon-name><tp:taxon-name-part taxon-name-part-type="genus" reg="Pyrgula"/><tp:taxon-name-part taxon-name-part-type="species" reg="lirata">lirata</tp:taxon-name-part></tp:taxon-name> [sic] (Dyb. et Gr.). – Logvinenko &amp; Starobogatov: 365, fig. 362 (2). </comment></tp:nomenclature-citation><tp:nomenclature-citation><tp:taxon-name><tp:taxon-name-part taxon-name-part-type="genus" reg="Turricaspia"/><tp:taxon-name-part taxon-name-part-type="species" reg="lyrata"/></tp:taxon-name><comment>2006 <tp:taxon-name><tp:taxon-name-part taxon-name-part-type="genus" reg="Pyrgula">Pyrgula</tp:taxon-name-part> <tp:taxon-name-part taxon-name-part-type="species" reg="lirata">lirata</tp:taxon-name-part></tp:taxon-name> [sic] (B. Dybowski et Grochmalicki, 1915). – Kantor &amp; Sysoev: 101, pl. 46, fig. E. </comment></tp:nomenclature-citation><tp:nomenclature-citation><tp:taxon-name><tp:taxon-name-part taxon-name-part-type="genus" reg="Turricaspia"/><tp:taxon-name-part taxon-name-part-type="species" reg="lyrata"/></tp:taxon-name><comment>2016 <tp:taxon-name><tp:taxon-name-part taxon-name-part-type="genus" reg="Pyrgula">Pyrgula</tp:taxon-name-part> <tp:taxon-name-part taxon-name-part-type="species" reg="lirata">lirata</tp:taxon-name-part></tp:taxon-name> [sic] (B. Dybowski et Grochmalicki, 1915). – Vinarski &amp; Kantor: 240. </comment></tp:nomenclature-citation></tp:nomenclature-citation-list></tp:nomenclature><tp:treatment-sec sec-type="material" id="SECID0ES3AK"><title>Material.</title><p>562 specimens (<abbrev xmlns:xlink="http://www.w3.org/1999/xlink" content-type="institution" xlink:title="Naturalis Biodiversity Center, Leiden, The Netherlands" id="ABBRID0EY3AK" xlink:type="simple">RGM</abbrev> 1309802, <abbrev xmlns:xlink="http://www.w3.org/1999/xlink" content-type="institution" xlink:title="Naturalis Biodiversity Center, Leiden, The Netherlands" id="ABBRID0E43AK" xlink:type="simple">RGM</abbrev> 1309825, <abbrev xmlns:xlink="http://www.w3.org/1999/xlink" content-type="institution" xlink:title="Naturalis Biodiversity Center, Leiden, The Netherlands" id="ABBRID0EC4AK" xlink:type="simple">RGM</abbrev> 1310209, <abbrev xmlns:xlink="http://www.w3.org/1999/xlink" content-type="institution" xlink:title="Naturalis Biodiversity Center, Leiden, The Netherlands" id="ABBRID0EH4AK" xlink:type="simple">RGM</abbrev> 1310213, <abbrev xmlns:xlink="http://www.w3.org/1999/xlink" content-type="institution" xlink:title="Naturalis Biodiversity Center, Leiden, The Netherlands" id="ABBRID0EM4AK" xlink:type="simple">RGM</abbrev> 1310214, <abbrev xmlns:xlink="http://www.w3.org/1999/xlink" content-type="institution" xlink:title="Naturalis Biodiversity Center, Leiden, The Netherlands" id="ABBRID0ER4AK" xlink:type="simple">RGM</abbrev> 1310216, <abbrev xmlns:xlink="http://www.w3.org/1999/xlink" content-type="institution" xlink:title="Naturalis Biodiversity Center, Leiden, The Netherlands" id="ABBRID0EW4AK" xlink:type="simple">RGM</abbrev> 1310218–1310220, LV 201512, LV 201513).</p></tp:treatment-sec><tp:treatment-sec sec-type="type material" id="SECID0E24AK"><title>Type material.</title><p>Lectotype: <abbrev xmlns:xlink="http://www.w3.org/1999/xlink" content-type="institution" xlink:title="Zoological Institute of the Russian Academy of Sciences, St. Petersburg, Russia" id="ABBRID0EB5AK" xlink:type="simple">ZIN</abbrev> 4552/1 (specimen illustrated by B. <xref ref-type="bibr" rid="B32">Dybowski and Grochmalicki 1915</xref>, <xref ref-type="bibr" rid="B33">1917</xref>), designated by <xref ref-type="bibr" rid="B70">Logvinenko and Starobogatov (1969)</xref>, illustrated by <xref ref-type="bibr" rid="B58">Kantor and Sysoev (2006</xref>: pl. 46, fig. E).</p></tp:treatment-sec><tp:treatment-sec sec-type="type locality" id="SECID0EW5AK"><title>Type locality.</title><p>Caspian Sea (no locality specified).</p></tp:treatment-sec><tp:treatment-sec sec-type="description" id="SECID0E25AK"><title>Dimensions.</title><p>7.68 × 2.59 mm (<abbrev xmlns:xlink="http://www.w3.org/1999/xlink" content-type="institution" xlink:title="Naturalis Biodiversity Center, Leiden, The Netherlands" id="ABBRID0EB6AK" xlink:type="simple">RGM</abbrev> 1310213, Fig. <xref ref-type="fig" rid="F12">12A–C</xref>); 7.99 × 2.42 mm (<abbrev xmlns:xlink="http://www.w3.org/1999/xlink" content-type="institution" xlink:title="Naturalis Biodiversity Center, Leiden, The Netherlands" id="ABBRID0EK6AK" xlink:type="simple">RGM</abbrev> 1310220, Fig. <xref ref-type="fig" rid="F12">12D</xref>); 7.34 × 2.28 mm (<abbrev xmlns:xlink="http://www.w3.org/1999/xlink" content-type="institution" xlink:title="Naturalis Biodiversity Center, Leiden, The Netherlands" id="ABBRID0ET6AK" xlink:type="simple">RGM</abbrev> 1310214, Fig. <xref ref-type="fig" rid="F12">12E</xref>); 7.54 × 2.50 mm (LV 201512, Fig. <xref ref-type="fig" rid="F12">12F</xref>); 6.87 × 2.43 mm (LV 201513, Fig. <xref ref-type="fig" rid="F12">12G–I</xref>); 7 × 2.52 mm (<abbrev xmlns:xlink="http://www.w3.org/1999/xlink" content-type="institution" xlink:title="Naturalis Biodiversity Center, Leiden, The Netherlands" id="ABBRID0EEABK" xlink:type="simple">RGM</abbrev> 1310218, Fig. <xref ref-type="fig" rid="F12">12J</xref>).</p><fig id="F12" position="float" orientation="portrait"><label>Figure 12.</label><caption><p>
                            <tp:taxon-name><tp:taxon-name-part taxon-name-part-type="subfamily">Pyrgulinae</tp:taxon-name-part></tp:taxon-name>. <bold>A–C</bold> <italic><tp:taxon-name><tp:taxon-name-part taxon-name-part-type="genus" reg="Turricaspia">Turricaspia</tp:taxon-name-part> <tp:taxon-name-part taxon-name-part-type="species" reg="lyrata">lyrata</tp:taxon-name-part></tp:taxon-name></italic> (B. Dybowski &amp; Grochmalicki, 1915), <abbrev xmlns:xlink="http://www.w3.org/1999/xlink" content-type="institution" xlink:title="Naturalis Biodiversity Center, Leiden, The Netherlands" id="ABBRID0EHBBK" xlink:type="simple">RGM</abbrev> 1310213 <bold>D</bold> <italic><tp:taxon-name><tp:taxon-name-part taxon-name-part-type="genus" reg="Turricaspia">T.</tp:taxon-name-part> <tp:taxon-name-part taxon-name-part-type="species" reg="lyrata">lyrata</tp:taxon-name-part></tp:taxon-name></italic>, <abbrev xmlns:xlink="http://www.w3.org/1999/xlink" content-type="institution" xlink:title="Naturalis Biodiversity Center, Leiden, The Netherlands" id="ABBRID0EZBBK" xlink:type="simple">RGM</abbrev> 1310220 <bold>E</bold> <italic><tp:taxon-name><tp:taxon-name-part taxon-name-part-type="genus" reg="Turricaspia">T.</tp:taxon-name-part> <tp:taxon-name-part taxon-name-part-type="species" reg="lyrata">lyrata</tp:taxon-name-part></tp:taxon-name></italic>, <abbrev xmlns:xlink="http://www.w3.org/1999/xlink" content-type="institution" xlink:title="Naturalis Biodiversity Center, Leiden, The Netherlands" id="ABBRID0ELCBK" xlink:type="simple">RGM</abbrev> 1310214 <bold>F</bold> <italic><tp:taxon-name><tp:taxon-name-part taxon-name-part-type="genus" reg="Turricaspia">T.</tp:taxon-name-part> <tp:taxon-name-part taxon-name-part-type="species" reg="lyrata">lyrata</tp:taxon-name-part></tp:taxon-name></italic>, LV 201512 <bold>G–I</bold> <italic><tp:taxon-name><tp:taxon-name-part taxon-name-part-type="genus" reg="Turricaspia">T.</tp:taxon-name-part> <tp:taxon-name-part taxon-name-part-type="species" reg="lyrata">lyrata</tp:taxon-name-part></tp:taxon-name></italic>, LV 201513 <bold>J</bold> <italic><tp:taxon-name><tp:taxon-name-part taxon-name-part-type="genus" reg="Turricaspia">T.</tp:taxon-name-part> <tp:taxon-name-part taxon-name-part-type="species" reg="lyrata">lyrata</tp:taxon-name-part></tp:taxon-name></italic>, <abbrev xmlns:xlink="http://www.w3.org/1999/xlink" content-type="institution" xlink:title="Naturalis Biodiversity Center, Leiden, The Netherlands" id="ABBRID0EXDBK" xlink:type="simple">RGM</abbrev> 1310218 <bold>K</bold> <italic><tp:taxon-name><tp:taxon-name-part taxon-name-part-type="genus" reg="Turricaspia">T.</tp:taxon-name-part> <tp:taxon-name-part taxon-name-part-type="species" reg="lyrata">lyrata</tp:taxon-name-part></tp:taxon-name></italic>, <abbrev xmlns:xlink="http://www.w3.org/1999/xlink" content-type="institution" xlink:title="Naturalis Biodiversity Center, Leiden, The Netherlands" id="ABBRID0EJEBK" xlink:type="simple">RGM</abbrev> 1309802.</p></caption><graphic xmlns:xlink="http://www.w3.org/1999/xlink" xlink:href="zookeys-770-043-g012.jpg" position="float" orientation="portrait" xlink:type="simple" id="oo_214775.jpg"/></fig></tp:treatment-sec><tp:treatment-sec sec-type="description" id="SECID0ETEBK"><title>Description.</title><p>Slender elongate shell of up to 9 whorls. Protoconch large, measuring about 485 µm in diameter; it forms bulbous cap on top of shell and comprises 1.25 whorls; surface weakly granulate, with striae on last 0.25 whorls; nucleus low, broad, ca. 170 µm in diameter; <abbrev xmlns:xlink="http://www.w3.org/1999/xlink" xlink:title="protoconch/teleoconc" id="ABBRID0EZEBK" xlink:type="simple">P/T</abbrev> transition very distinct, marked by sharp growth cessation. Teleoconch whorls low to moderately convex, often flattened or with straight-sided upper half, which creates spruce-like morphology. Sometimes, very weak and thin bulge appears below suture, producing faintly stepped spire. Most shells bear very low and somewhat irregular spirals, but expression varies considerably concerning its onset (mainly starts on lower whorls), strength (faint traces to distinct but blunt keels) and number of elements (one keel near base to several keels spread across whorl profile). Expression of sculpture varies in most specimens throughout ontogeny, which creates uneven, rugged appearance. Aperture comparatively small, in most cases regularly ovoid and weakly inclined, covering up umbilicus entirely or leaving very thin opening; peristome simple. Growth lines strongly sigmoidal, with prosocline upper third and opisthocline lower two-thirds.</p></tp:treatment-sec><tp:treatment-sec sec-type="discussion" id="SECID0E6EBK"><title>Discussion.</title><p>This species can be distinguished from its congeners in its large, bulbous protoconch and the typical, somewhat irregular sculpture. It is consistently larger, more massive and on average bears much stronger sculpture than co-occurring <tp:taxon-name><tp:taxon-name-part taxon-name-part-type="genus" reg="Turricaspia">T.</tp:taxon-name-part> <tp:taxon-name-part taxon-name-part-type="uncertainty-rank">?</tp:taxon-name-part> <tp:taxon-name-part taxon-name-part-type="species" reg="spica">spica</tp:taxon-name-part></tp:taxon-name>. The varieties “<tp:taxon-name><tp:taxon-name-part taxon-name-part-type="genus" reg="Micromelania">Micromelania</tp:taxon-name-part> (<tp:taxon-name-part taxon-name-part-type="subgenus" reg="Turricaspia">Turricaspia</tp:taxon-name-part>) <tp:taxon-name-part taxon-name-part-type="species" reg="spica">spica</tp:taxon-name-part> <tp:taxon-name-part taxon-name-part-type="infraspecific-rank">var.</tp:taxon-name-part> <tp:taxon-name-part taxon-name-part-type="variety" reg="incisata">incisata</tp:taxon-name-part></tp:taxon-name>” and “<tp:taxon-name><tp:taxon-name-part taxon-name-part-type="genus" reg="Micromelania">M.</tp:taxon-name-part> (<tp:taxon-name-part taxon-name-part-type="subgenus" reg="Turricaspia">T.</tp:taxon-name-part>) <tp:taxon-name-part taxon-name-part-type="species" reg="spica">spica</tp:taxon-name-part> <tp:taxon-name-part taxon-name-part-type="infraspecific-rank">var.</tp:taxon-name-part> <tp:taxon-name-part taxon-name-part-type="variety" reg="striata">striata</tp:taxon-name-part></tp:taxon-name>” introduced by B. <xref ref-type="bibr" rid="B32">Dybowski and Grochmalicki (1915)</xref> only differ in the depth of the suture and the expression of the teleoconch sculpture, respectively. Given the variability of these features, we consider both of them synonymous with <italic><tp:taxon-name><tp:taxon-name-part taxon-name-part-type="genus" reg="Turricaspia">T.</tp:taxon-name-part> <tp:taxon-name-part taxon-name-part-type="species" reg="lyrata">lyrata</tp:taxon-name-part></tp:taxon-name></italic>. Already <xref ref-type="bibr" rid="B70">Logvinenko and Starobogatov (1969)</xref> considered <italic><tp:taxon-name><tp:taxon-name-part taxon-name-part-type="genus" reg="Micromelania"/><tp:taxon-name-part taxon-name-part-type="species" reg="incisata">incisata</tp:taxon-name-part></tp:taxon-name></italic> and <italic><tp:taxon-name><tp:taxon-name-part taxon-name-part-type="genus" reg="Turricaspia"/><tp:taxon-name-part taxon-name-part-type="species" reg="lyrata">lyrata</tp:taxon-name-part></tp:taxon-name></italic> synonymous and, as first revisers, chose <italic><tp:taxon-name><tp:taxon-name-part taxon-name-part-type="genus" reg="Turricaspia"/><tp:taxon-name-part taxon-name-part-type="species" reg="lyrata">lyrata</tp:taxon-name-part></tp:taxon-name></italic> as the valid name of the species. The variety “<tp:taxon-name><tp:taxon-name-part taxon-name-part-type="genus" reg="Micromelania">M.</tp:taxon-name-part> (<tp:taxon-name-part taxon-name-part-type="subgenus" reg="Turricaspia">T.</tp:taxon-name-part>) <tp:taxon-name-part taxon-name-part-type="species" reg="spica">spica</tp:taxon-name-part> <tp:taxon-name-part taxon-name-part-type="infraspecific-rank">var.</tp:taxon-name-part> <tp:taxon-name-part taxon-name-part-type="variety" reg="lLittorinimorphasa">lLittorinimorphasa</tp:taxon-name-part></tp:taxon-name>” B. Dybowski &amp; Grochmalicki, 1915 might also be a synonym of this species. However, the apex of the specimen illustrated in B. <xref ref-type="bibr" rid="B32">Dybowski and Grochmalicki (1915</xref>, <xref ref-type="bibr" rid="B33">1917</xref>), which contains diagnostic characters, is not preserved. Nevertheless, <italic><tp:taxon-name><tp:taxon-name-part taxon-name-part-type="genus" reg="Micromelania"/><tp:taxon-name-part taxon-name-part-type="species" reg="striata">striata</tp:taxon-name-part></tp:taxon-name></italic> and <italic><tp:taxon-name><tp:taxon-name-part taxon-name-part-type="genus" reg="Micromelania"/><tp:taxon-name-part taxon-name-part-type="species" reg="lLittorinimorphasa">lLittorinimorphasa</tp:taxon-name-part></tp:taxon-name></italic> are certainly not synonymous with <italic><tp:taxon-name><tp:taxon-name-part taxon-name-part-type="genus" reg="Turricaspia">T.</tp:taxon-name-part> <tp:taxon-name-part taxon-name-part-type="species" reg="andrussowi">andrussowi</tp:taxon-name-part></tp:taxon-name></italic> as suggested by <xref ref-type="bibr" rid="B70">Logvinenko and Starobogatov (1969)</xref>. That species differs from <italic><tp:taxon-name><tp:taxon-name-part taxon-name-part-type="genus" reg="Turricaspia">T.</tp:taxon-name-part> <tp:taxon-name-part taxon-name-part-type="species" reg="lyrata">lyrata</tp:taxon-name-part></tp:taxon-name></italic> in the much slender whorls with spruce-like, near straight-sided profile.</p></tp:treatment-sec><tp:treatment-sec sec-type="distribution" id="SECID0EYKBK"><title>Distribution.</title><p>Endemic to the Caspian Sea (after <xref ref-type="bibr" rid="B70">Logvinenko and Starobogatov 1969</xref>, it occurs in the western part of the middle and southern Caspian Sea at a depth of 25–50 m; mind however that these authors used a slightly different concept of the species).</p></tp:treatment-sec><ref-list><ref id="B32"><mixed-citation xmlns:xlink="http://www.w3.org/1999/xlink" xlink:type="simple">
          <person-group><name name-style="western"><surname>Dybowski</surname><given-names>B</given-names></name><name name-style="western"><surname>Grochmalicki</surname><given-names>J</given-names></name></person-group> (<year>1915</year>) Ueber kaspische Schnecken aus der Abteilung “<tp:taxon-name><tp:taxon-name-part taxon-name-part-type="subfamily">Turricaspiinae</tp:taxon-name-part></tp:taxon-name>” subfam. nova zum Vergleich mit den Turribaikalina nobis. Petrograd, 34 pp. [numbered 103–136], 3 pls.</mixed-citation></ref><ref id="B33"><mixed-citation xmlns:xlink="http://www.w3.org/1999/xlink" xlink:type="simple">
          <person-group><name name-style="western"><surname>Dybowski</surname><given-names>B</given-names></name><name name-style="western"><surname>Grochmalicki</surname><given-names>J</given-names></name></person-group> (<year>1917</year>) <article-title>Studien über die turmförmigen Schnecken des Baikalsees und des Kaspimeeres (<tp:taxon-name><tp:taxon-name-part taxon-name-part-type="subfamily">Turribaicaliinae</tp:taxon-name-part></tp:taxon-name> – <tp:taxon-name><tp:taxon-name-part taxon-name-part-type="subfamily">Turricaspiinae</tp:taxon-name-part></tp:taxon-name>).</article-title> <source>Abhandlungen der Kaiserlich-Königlichen Zoologisch-Botanischen Gesellschaft in Wien</source> <volume>9</volume>(<issue>3</issue>): <fpage>1</fpage>–<lpage>55</lpage>. <ext-link xlink:type="simple" ext-link-type="uri" xlink:href="https://biodiversitylibrary.org/page/5550074">https://biodiversitylibrary.org/page/5550074</ext-link></mixed-citation></ref><ref id="B70"><mixed-citation xmlns:xlink="http://www.w3.org/1999/xlink" xlink:type="simple">
          <person-group><name name-style="western"><surname>Logvinenko</surname><given-names>BM</given-names></name><name name-style="western"><surname>Starobogatov</surname><given-names>YaI</given-names></name></person-group> (<year>1969</year>) <article-title><tp:taxon-name><tp:taxon-name-part taxon-name-part-type="phylum">Mollusca</tp:taxon-name-part></tp:taxon-name>.</article-title> In: <person-group><name name-style="western"><surname>Birshtein</surname><given-names>YaA</given-names></name><name name-style="western"><surname>Vinogradov</surname><given-names>LG</given-names></name><name name-style="western"><surname>Kondakov</surname><given-names>NN</given-names></name><name name-style="western"><surname>Kuhn</surname><given-names>MS</given-names></name><name name-style="western"><surname>Astakhova</surname><given-names>TV</given-names></name><name name-style="western"><surname>Romanova</surname><given-names>NN</given-names></name></person-group> (<role>Eds</role>) <issue-title>Atlas bespozvonochnykh Kaspiyskogo morya.</issue-title> <source>Pishchevaya Promyshlennost (Vsesoyuznyi Nauchno-issledovatel’skii Institut Morskogo Rybnogo Khozyaistva i Okeanografii), Moskva</source>, <fpage>308</fpage>–<lpage>385</lpage>.</mixed-citation></ref><ref id="B58"><mixed-citation xmlns:xlink="http://www.w3.org/1999/xlink" xlink:type="simple">
          <person-group><name name-style="western"><surname>Kantor</surname><given-names>YuI</given-names></name><name name-style="western"><surname>Sysoev</surname><given-names>AV</given-names></name></person-group> (<year>2006</year>) <source>Morskiye i solonovatovodnyye bryukhonogiye mollyuski Rossii i sopredel’nykh stran: illyustrirovannyy katalog.</source> <publisher-name>KMK Scientific Press</publisher-name>, <publisher-loc>Moscow</publisher-loc>, <size units="page">372 pp</size>., 140 pls.</mixed-citation></ref></ref-list></tp:taxon-treatment>
