# Supplementary material for: A late Pleistocene gastropod fauna from the northern Caspian Sea with implications for Pontocaspian gastropod taxonomy
Source: Zookeys. 2018 Jul 4;(770):43–103. doi: 10.3897/zookeys.770.25365 (PMC6041354; doi:10.3897/zookeys.770.25365)
Supplement: XML Treatment for Turricaspia meneghiniana [file zookeys.770.25365-treatment23.xml]

<!DOCTYPE tp:taxon-treatment
  PUBLIC "-//TaxonX//DTD Taxonomic Treatment Publishing DTD v0 20100105//EN" "tax-treatment-NSO.dtd">
<tp:taxon-treatment xmlns:tp="http://www.plazi.org/taxpub"><tp:treatment-meta><kwd-group><label>Taxon classification</label><kwd><named-content xmlns:xlink="http://www.w3.org/1999/xlink" content-type="kingdom">Animalia</named-content></kwd><kwd><named-content xmlns:xlink="http://www.w3.org/1999/xlink" content-type="order">Littorinimorpha</named-content></kwd><kwd><named-content xmlns:xlink="http://www.w3.org/1999/xlink" content-type="family">Hydrobiidae</named-content></kwd></kwd-group><mixed-citation publication-type="journal"><person-group><name><surname>Neubauer</surname><given-names>Thomas A.</given-names></name><name><surname>van de Velde</surname><given-names>Sabrina</given-names></name><name><surname>Yanina</surname><given-names>Tamara</given-names></name><name><surname>Wesselingh</surname><given-names>Frank P.</given-names></name></person-group><article-title>A late Pleistocene gastropod fauna from the northern Caspian Sea with implications for Pontocaspian gastropod taxonomy</article-title><source>Zookeys</source><day>4</day><month>7</month><year>2018</year><volume>2018</volume><issue>770</issue><fpage>43</fpage><lpage>103</lpage><pub-id pub-id-type="doi">10.3897/zookeys.770.25365</pub-id></mixed-citation></tp:treatment-meta><tp:nomenclature><tp:taxon-name>
                        <tp:taxon-name-part taxon-name-part-type="genus" reg="Turricaspia">Turricaspia</tp:taxon-name-part>
                        <tp:taxon-name-part taxon-name-part-type="species" reg="meneghiniana">meneghiniana</tp:taxon-name-part>
                      </tp:taxon-name><tp:taxon-authority>(Issel, 1865)</tp:taxon-authority><xref ref-type="fig" rid="F13">Fig. 13A–K</xref><tp:nomenclature-citation-list><tp:nomenclature-citation><tp:taxon-name><tp:taxon-name-part taxon-name-part-type="genus" reg="Turricaspia"/><tp:taxon-name-part taxon-name-part-type="species" reg="meneghiniana"/></tp:taxon-name><comment>*1865 <italic>Bythinia Meneghiniana</italic>, Issel; Issel: 21, pl. 1, figs 12–13. </comment></tp:nomenclature-citation><tp:nomenclature-citation><tp:taxon-name><tp:taxon-name-part taxon-name-part-type="genus" reg="Turricaspia"/><tp:taxon-name-part taxon-name-part-type="species" reg="meneghiniana"/></tp:taxon-name><comment>1866 <italic>Bythinia Meneghiniana</italic>, Issel. – Issel: 405, pl. 1, figs 12–13. </comment></tp:nomenclature-citation><tp:nomenclature-citation><tp:taxon-name><tp:taxon-name-part taxon-name-part-type="genus" reg="Turricaspia"/><tp:taxon-name-part taxon-name-part-type="species" reg="meneghiniana"/></tp:taxon-name><comment>1917 <tp:taxon-name><tp:taxon-name-part taxon-name-part-type="genus" reg="Micromelania">Micromelania</tp:taxon-name-part> (<tp:taxon-name-part taxon-name-part-type="subgenus" reg="Turricaspia">Turricaspia</tp:taxon-name-part>) <tp:taxon-name-part taxon-name-part-type="species" reg="caspia">caspia</tp:taxon-name-part> <tp:taxon-name-part taxon-name-part-type="authority">Eichw.</tp:taxon-name-part> <tp:taxon-name-part taxon-name-part-type="infraspecific-rank">var.</tp:taxon-name-part> <tp:taxon-name-part taxon-name-part-type="variety" reg="inflata">inflata</tp:taxon-name-part></tp:taxon-name> nov. var. – B. Dybowski &amp; Grochmalicki: 9, pl. 1, fig. 5. </comment></tp:nomenclature-citation><tp:nomenclature-citation><tp:taxon-name><tp:taxon-name-part taxon-name-part-type="genus" reg="Turricaspia"/><tp:taxon-name-part taxon-name-part-type="species" reg="meneghiniana"/></tp:taxon-name><comment>? 1969 <tp:taxon-name><tp:taxon-name-part taxon-name-part-type="genus" reg="Pyrgula">Pyrgula</tp:taxon-name-part> <tp:taxon-name-part taxon-name-part-type="species" reg="caspia">caspia</tp:taxon-name-part></tp:taxon-name> (Eichw). – Logvinenko &amp; Starobogatov: 369–370, fig. 364 (1). </comment></tp:nomenclature-citation><tp:nomenclature-citation><tp:taxon-name><tp:taxon-name-part taxon-name-part-type="genus" reg="Turricaspia"/><tp:taxon-name-part taxon-name-part-type="species" reg="meneghiniana"/></tp:taxon-name><comment>? 1969 <tp:taxon-name><tp:taxon-name-part taxon-name-part-type="genus" reg="Pyrgula">Pyrgula</tp:taxon-name-part> <tp:taxon-name-part taxon-name-part-type="species" reg="meneghiniana">meneghiniana</tp:taxon-name-part></tp:taxon-name> (Issel). – Logvinenko &amp; Starobogatov: 370, fig. 365 (2). </comment></tp:nomenclature-citation><tp:nomenclature-citation><tp:taxon-name><tp:taxon-name-part taxon-name-part-type="genus" reg="Turricaspia"/><tp:taxon-name-part taxon-name-part-type="species" reg="meneghiniana"/></tp:taxon-name><comment>non 1987 <italic>T.</italic>[<italic>urricaspia</italic>] <italic>meneghiniana meneghiniana</italic> (Iss.). – Alexenko &amp; Starobogatov: 35, fig. 8. </comment></tp:nomenclature-citation><tp:nomenclature-citation><tp:taxon-name><tp:taxon-name-part taxon-name-part-type="genus" reg="Turricaspia"/><tp:taxon-name-part taxon-name-part-type="species" reg="meneghiniana"/></tp:taxon-name><comment>2006 <tp:taxon-name><tp:taxon-name-part taxon-name-part-type="genus" reg="Turricaspia">Turricaspia</tp:taxon-name-part> <tp:taxon-name-part taxon-name-part-type="species" reg="meneghiniana">meneghiniana</tp:taxon-name-part></tp:taxon-name> (Issel, 1865). – Kantor &amp; Sysoev: 109, pl. 49, fig. E. </comment></tp:nomenclature-citation><tp:nomenclature-citation><tp:taxon-name><tp:taxon-name-part taxon-name-part-type="genus" reg="Turricaspia"/><tp:taxon-name-part taxon-name-part-type="species" reg="meneghiniana"/></tp:taxon-name><comment>2016 <tp:taxon-name><tp:taxon-name-part taxon-name-part-type="genus" reg="Turricaspia">Turricaspia</tp:taxon-name-part> <tp:taxon-name-part taxon-name-part-type="species" reg="meneghiniana">meneghiniana</tp:taxon-name-part></tp:taxon-name> (Issel, 1865). – Vinarski &amp; Kantor: 248. </comment></tp:nomenclature-citation></tp:nomenclature-citation-list></tp:nomenclature><tp:treatment-sec sec-type="material" id="SECID0EOPBK"><title>Material.</title><p>248 specimens (<abbrev xmlns:xlink="http://www.w3.org/1999/xlink" content-type="institution" xlink:title="Naturalis Biodiversity Center, Leiden, The Netherlands" id="ABBRID0EUPBK" xlink:type="simple">RGM</abbrev> 1309799, <abbrev xmlns:xlink="http://www.w3.org/1999/xlink" content-type="institution" xlink:title="Naturalis Biodiversity Center, Leiden, The Netherlands" id="ABBRID0EZPBK" xlink:type="simple">RGM</abbrev> 1309800, <abbrev xmlns:xlink="http://www.w3.org/1999/xlink" content-type="institution" xlink:title="Naturalis Biodiversity Center, Leiden, The Netherlands" id="ABBRID0E5PBK" xlink:type="simple">RGM</abbrev> 1310197, <abbrev xmlns:xlink="http://www.w3.org/1999/xlink" content-type="institution" xlink:title="Naturalis Biodiversity Center, Leiden, The Netherlands" id="ABBRID0EDQBK" xlink:type="simple">RGM</abbrev> 1310198, <abbrev xmlns:xlink="http://www.w3.org/1999/xlink" content-type="institution" xlink:title="Naturalis Biodiversity Center, Leiden, The Netherlands" id="ABBRID0EIQBK" xlink:type="simple">RGM</abbrev> 1310256, LV 201518).</p></tp:treatment-sec><tp:treatment-sec sec-type="type material" id="SECID0ENQBK"><title>Type material.</title><p>Not traced.</p></tp:treatment-sec><tp:treatment-sec sec-type="type locality" id="SECID0ESQBK"><title>Type locality.</title><p>“Nei giacimenti fossiliferi di Baku” (from fossil deposits in Baku).</p></tp:treatment-sec><tp:treatment-sec sec-type="description" id="SECID0EYQBK"><title>Dimensions.</title><p>10.86 × 4.27 mm (<abbrev xmlns:xlink="http://www.w3.org/1999/xlink" content-type="institution" xlink:title="Naturalis Biodiversity Center, Leiden, The Netherlands" id="ABBRID0E5QBK" xlink:type="simple">RGM</abbrev> 1310256, Fig. <xref ref-type="fig" rid="F13">13A–C</xref>); 10.91 × 4.36 mm (LV 201518, Fig. <xref ref-type="fig" rid="F13">13D, E, I</xref>); 11.17 × 4.50 mm (<abbrev xmlns:xlink="http://www.w3.org/1999/xlink" content-type="institution" xlink:title="Naturalis Biodiversity Center, Leiden, The Netherlands" id="ABBRID0ELRBK" xlink:type="simple">RGM</abbrev> 1310197, Fig. <xref ref-type="fig" rid="F13">13F–H</xref>); 10.82 × 4.14 mm; 11.23 × 4.40 mm; 11.65 × 4.49 mm.</p><fig id="F13" position="float" orientation="portrait"><label>Figure 13.</label><caption><p>
                            <tp:taxon-name><tp:taxon-name-part taxon-name-part-type="subfamily">Pyrgulinae</tp:taxon-name-part></tp:taxon-name>. <bold>A–C</bold> <italic><tp:taxon-name><tp:taxon-name-part taxon-name-part-type="genus" reg="Turricaspia">Turricaspia</tp:taxon-name-part> <tp:taxon-name-part taxon-name-part-type="species" reg="meneghiniana">meneghiniana</tp:taxon-name-part></tp:taxon-name></italic> (Issel, 1865), <abbrev xmlns:xlink="http://www.w3.org/1999/xlink" content-type="institution" xlink:title="Naturalis Biodiversity Center, Leiden, The Netherlands" id="ABBRID0EOSBK" xlink:type="simple">RGM</abbrev> 1310256 <bold>D, E, I</bold> <italic><tp:taxon-name><tp:taxon-name-part taxon-name-part-type="genus" reg="Turricaspia">T.</tp:taxon-name-part> <tp:taxon-name-part taxon-name-part-type="species" reg="meneghiniana">meneghiniana</tp:taxon-name-part></tp:taxon-name></italic>, LV 201518 <bold>F–H</bold> <italic><tp:taxon-name><tp:taxon-name-part taxon-name-part-type="genus" reg="Turricaspia">T.</tp:taxon-name-part> <tp:taxon-name-part taxon-name-part-type="species" reg="meneghiniana">meneghiniana</tp:taxon-name-part></tp:taxon-name></italic>, <abbrev xmlns:xlink="http://www.w3.org/1999/xlink" content-type="institution" xlink:title="Naturalis Biodiversity Center, Leiden, The Netherlands" id="ABBRID0ENTBK" xlink:type="simple">RGM</abbrev> 1310197 <bold>J, K</bold> <italic><tp:taxon-name><tp:taxon-name-part taxon-name-part-type="genus" reg="Turricaspia">T.</tp:taxon-name-part> <tp:taxon-name-part taxon-name-part-type="species" reg="meneghiniana">meneghiniana</tp:taxon-name-part></tp:taxon-name></italic>, RGM1309799.</p></caption><graphic xmlns:xlink="http://www.w3.org/1999/xlink" xlink:href="zookeys-770-043-g013.jpg" position="float" orientation="portrait" xlink:type="simple" id="oo_214776.jpg"/></fig></tp:treatment-sec><tp:treatment-sec sec-type="description" id="SECID0EEUBK"><title>Description.</title><p>Conical shell with up to 9.3 whorls. Protoconch comprises 1.3 whorls, measuring 440 µm in diameter, with slightly inflated initial part; nucleus measures 150 µm in diameter; entire protoconch surface weakly granulate; indistinct spiral striae appear on second half; <abbrev xmlns:xlink="http://www.w3.org/1999/xlink" xlink:title="protoconch/teleoconc" id="ABBRID0EKUBK" xlink:type="simple">P/T</abbrev> transition distinct, formed by sharp, thin axial line. Teleoconch whorls increase slowly but regularly in height and width; whorls moderately convex, whereas convexity slightly decreases with ontogeny. Last whorl attains 45–48% of shell height, passes over perfect convexity into slightly convex base. Aperture ovoid, inclined, closely attached to base of preceding whorl across almost entire parietal margin. Peristome thin, not thickened, little expanded; weakly sigmoidal in lateral view, with broad, shallow indentation in upper half and broad, weak protrusion in lower half; inner lip protrudes in lateral view, extending sheet-like over base of penultimate whorl; umbilicus very narrow, slit-like. Growth lines weakly sigmoidal: strongly prosocline in upper half, weakly opisthocline in lower half. Several specimens show faint spiral threads on last and penultimate whorls.</p></tp:treatment-sec><tp:treatment-sec sec-type="discussion" id="SECID0EQUBK"><title>Discussion.</title><p>Our material matches well to the description of <xref ref-type="bibr" rid="B55">Issel (1865)</xref>, corresponding in the conical shell shape, the regularly increasing whorls, the rounded last whorl with faint spiral striae, and the ovate, adapically angulated aperture; only his specimens (13.5 × 5 mm) are larger than ours and consist of more whorls. Compared to his description, Issel’s illustration seem to overemphasize the relative height of the last whorl and underrepresent the pronounced whorl convexity. However, variability as to these characteristics is discernible also in our material.</p><p>
                        <italic><tp:taxon-name><tp:taxon-name-part taxon-name-part-type="genus" reg="Micromelania">Micromelania</tp:taxon-name-part> <tp:taxon-name-part taxon-name-part-type="species" reg="subulata">subulata</tp:taxon-name-part></tp:taxon-name></italic> Westerlund, 1902 is commonly listed as junior synonym of this species but always without discussion (e.g., <xref ref-type="bibr" rid="B70">Logvinenko and Starobogatov 1969</xref>, <xref ref-type="bibr" rid="B58">Kantor and Sysoev 2006</xref>, <xref ref-type="bibr" rid="B121">Vinarski and Kantor 2016</xref>). <xref ref-type="bibr" rid="B129">Westerlund’s (1902b)</xref> description refers to a large (15 mm), elongate shell with 9.5–10 whorls and a thickened callus connecting the peristome margins. These features partly oppose Issel’s description, which is why we tend to consider both taxa as separate, in contrast to most previous authors. Unfortunately, <xref ref-type="bibr" rid="B129">Westerlund’s (1902b)</xref> type material of this species could not be traced, neither in the Göteborg Natural History Museum nor the Swedish Museum of Natural History in Stockholm, where the largest part of Westerlund’s material is stored (<xref ref-type="bibr" rid="B122">Vinarski et al. 2013</xref>).</p><p>Another commonly cited synonym is <tp:taxon-name><tp:taxon-name-part taxon-name-part-type="genus" reg="Micromelania">Micromelania</tp:taxon-name-part> <tp:taxon-name-part taxon-name-part-type="species" reg="caspia">caspia</tp:taxon-name-part> <tp:taxon-name-part taxon-name-part-type="infraspecific-rank">var.</tp:taxon-name-part> <tp:taxon-name-part taxon-name-part-type="variety" reg="inflata">inflata</tp:taxon-name-part></tp:taxon-name> B. Dybowski &amp; Grochmalicki, 1915, which indeed matches both Issel’s description and our material.</p><p>
                        <italic><tp:taxon-name><tp:taxon-name-part taxon-name-part-type="genus" reg="Turricaspia">Turricaspia</tp:taxon-name-part> <tp:taxon-name-part taxon-name-part-type="species" reg="meneghiniana">meneghiniana</tp:taxon-name-part></tp:taxon-name></italic> differs from the similarly large <italic><tp:taxon-name><tp:taxon-name-part taxon-name-part-type="genus" reg="Laevicaspia">Laevicaspia</tp:taxon-name-part> <tp:taxon-name-part taxon-name-part-type="species" reg="caspia">caspia</tp:taxon-name-part></tp:taxon-name></italic> (Eichwald, 1838) in its regularly conical profile, the higher number of whorls, and the higher whorl convexity. The drawings of “<italic><tp:taxon-name><tp:taxon-name-part taxon-name-part-type="genus" reg="Pyrgula">Pyrgula</tp:taxon-name-part> <tp:taxon-name-part taxon-name-part-type="species" reg="meneghiniana">meneghiniana</tp:taxon-name-part></tp:taxon-name></italic> (Issel)” provided by <xref ref-type="bibr" rid="B70">Logvinenko and Starobogatov (1969)</xref> indicate a broader shell with low whorl convexity and might represent a different species. In contrast, <italic><tp:taxon-name><tp:taxon-name-part taxon-name-part-type="genus" reg="Pyrgula">Pyrgula</tp:taxon-name-part> <tp:taxon-name-part taxon-name-part-type="species" reg="caspia">caspia</tp:taxon-name-part></tp:taxon-name></italic> sensu <xref ref-type="bibr" rid="B70">Logvinenko and Starobogatov (1969)</xref> (non <xref ref-type="bibr" rid="B35">Eichwald 1838</xref>) resembles the present species in terms of the high shell convexity and regular growth rate and might be conspecific. <italic><tp:taxon-name><tp:taxon-name-part taxon-name-part-type="genus" reg="Turricaspia">Turricaspia</tp:taxon-name-part> <tp:taxon-name-part taxon-name-part-type="species" reg="meneghiniana">meneghiniana</tp:taxon-name-part></tp:taxon-name></italic> sensu <xref ref-type="bibr" rid="B5">Alexenko and Starobogatov (1987)</xref>, with few, low convex whorls and an angled base, is clearly a different species.</p></tp:treatment-sec><tp:treatment-sec sec-type="distribution" id="SECID0E2YBK"><title>Distribution.</title><p>Endemic to the Caspian Sea, reported from middle and south Caspian Sea at depths between 0 and 35 m (<xref ref-type="bibr" rid="B70">Logvinenko and Starobogatov 1969</xref>).</p></tp:treatment-sec><ref-list><ref id="B55"><mixed-citation xmlns:xlink="http://www.w3.org/1999/xlink" xlink:type="simple">
          <person-group><name name-style="western"><surname>Issel</surname><given-names>A</given-names></name></person-group> (<year>1865</year>) <source>Catalogo dei molluschi raccolti dalla missione italiana in Persia aggiuntavi la descrizione delle specie nuove o poco note.</source> <publisher-name>Stamperia Reale</publisher-name>, <publisher-loc>Torino</publisher-loc>, <size units="page">55 pp</size>. <ext-link xlink:type="simple" ext-link-type="uri" xlink:href="http://magteca-fi-ese.inera.it/unifi/opac/unifi/scheda.jsp?pid=mag:13023">http://magteca-fi-ese.inera.it/unifi/opac/unifi/scheda.jsp?pid=mag:13023</ext-link></mixed-citation></ref><ref id="B70"><mixed-citation xmlns:xlink="http://www.w3.org/1999/xlink" xlink:type="simple">
          <person-group><name name-style="western"><surname>Logvinenko</surname><given-names>BM</given-names></name><name name-style="western"><surname>Starobogatov</surname><given-names>YaI</given-names></name></person-group> (<year>1969</year>) <article-title><tp:taxon-name><tp:taxon-name-part taxon-name-part-type="phylum">Mollusca</tp:taxon-name-part></tp:taxon-name>.</article-title> In: <person-group><name name-style="western"><surname>Birshtein</surname><given-names>YaA</given-names></name><name name-style="western"><surname>Vinogradov</surname><given-names>LG</given-names></name><name name-style="western"><surname>Kondakov</surname><given-names>NN</given-names></name><name name-style="western"><surname>Kuhn</surname><given-names>MS</given-names></name><name name-style="western"><surname>Astakhova</surname><given-names>TV</given-names></name><name name-style="western"><surname>Romanova</surname><given-names>NN</given-names></name></person-group> (<role>Eds</role>) <issue-title>Atlas bespozvonochnykh Kaspiyskogo morya.</issue-title> <source>Pishchevaya Promyshlennost (Vsesoyuznyi Nauchno-issledovatel’skii Institut Morskogo Rybnogo Khozyaistva i Okeanografii), Moskva</source>, <fpage>308</fpage>–<lpage>385</lpage>.</mixed-citation></ref><ref id="B58"><mixed-citation xmlns:xlink="http://www.w3.org/1999/xlink" xlink:type="simple">
          <person-group><name name-style="western"><surname>Kantor</surname><given-names>YuI</given-names></name><name name-style="western"><surname>Sysoev</surname><given-names>AV</given-names></name></person-group> (<year>2006</year>) <source>Morskiye i solonovatovodnyye bryukhonogiye mollyuski Rossii i sopredel’nykh stran: illyustrirovannyy katalog.</source> <publisher-name>KMK Scientific Press</publisher-name>, <publisher-loc>Moscow</publisher-loc>, <size units="page">372 pp</size>., 140 pls.</mixed-citation></ref><ref id="B121"><mixed-citation xmlns:xlink="http://www.w3.org/1999/xlink" xlink:type="simple">
          <person-group><name name-style="western"><surname>Vinarski</surname><given-names>MV</given-names></name><name name-style="western"><surname>Kantor</surname><given-names>YuI</given-names></name></person-group> (<year>2016</year>) <source>Analytical catalogue of fresh and brackish water molluscs of Russia and adjacent countries. A.N.</source> <publisher-name>Severtsov Institute of Ecology and Evolution of RAS</publisher-name>, <publisher-loc>Moscow</publisher-loc>, <size units="page">544 pp</size>.</mixed-citation></ref><ref id="B129"><mixed-citation xmlns:xlink="http://www.w3.org/1999/xlink" xlink:type="simple">
          <person-group><name name-style="western"><surname>Westerlund</surname><given-names>CA</given-names></name></person-group> (<year>1902b</year>) <article-title>Malacologische Bemerkungen und Beschreibungen.</article-title> <source>Nachrichtsblatt der Deutschen Malakozoologischen Gesellschaft</source> <volume>34</volume>: <fpage>35</fpage>–<lpage>47</lpage>. <ext-link xlink:type="simple" ext-link-type="uri" xlink:href="https://biodiversitylibrary.org/page/15598774">https://biodiversitylibrary.org/page/15598774</ext-link></mixed-citation></ref><ref id="B122"><mixed-citation xmlns:xlink="http://www.w3.org/1999/xlink" xlink:type="simple">
          <person-group><name name-style="western"><surname>Vinarski</surname><given-names>MV</given-names></name><name name-style="western"><surname>Nekhaev</surname><given-names>IO</given-names></name><name name-style="western"><surname>Glöer</surname><given-names>P</given-names></name><name name-style="western"><surname>Proschwitz</surname><given-names>Tv</given-names></name></person-group> (<year>2013</year>) <article-title>Type materials of freshwater gastropod species described by C.A. Westerlund and accepted in current malacological taxonomy: a taxonomic and nomenclatorial study.</article-title> <source>Ruthenica</source> <volume>23</volume>(<issue>2</issue>): <fpage>79</fpage>–<lpage>108</lpage>.</mixed-citation></ref><ref id="B35"><mixed-citation xmlns:xlink="http://www.w3.org/1999/xlink" xlink:type="simple">
          <person-group><name name-style="western"><surname>Eichwald</surname><given-names>E</given-names></name></person-group> (<year>1838</year>) <article-title>Faunae Caspii Maris primitiae.</article-title> <source>Bulletin de la Société Impériale des Naturalistes de Moscou</source> <volume>11</volume>(<issue>2</issue>): <fpage>125</fpage>–<lpage>174</lpage>. <ext-link xlink:type="simple" ext-link-type="uri" xlink:href="https://biodiversitylibrary.org/page/41342125">https://biodiversitylibrary.org/page/41342125</ext-link></mixed-citation></ref><ref id="B5"><mixed-citation xmlns:xlink="http://www.w3.org/1999/xlink" xlink:type="simple">
          <person-group><name name-style="western"><surname>Alexenko</surname><given-names>TL</given-names></name><name name-style="western"><surname>Starobogatov</surname><given-names>YaI</given-names></name></person-group> (<year>1987</year>) <article-title>Vidy <italic><tp:taxon-name><tp:taxon-name-part taxon-name-part-type="genus">Caspia</tp:taxon-name-part></tp:taxon-name></italic> i <italic><tp:taxon-name><tp:taxon-name-part taxon-name-part-type="genus">Turricaspia</tp:taxon-name-part></tp:taxon-name></italic> (<tp:taxon-name><tp:taxon-name-part taxon-name-part-type="class">Gastropoda</tp:taxon-name-part></tp:taxon-name>, Pectinibranchia, <tp:taxon-name><tp:taxon-name-part taxon-name-part-type="family">Pyrgulidae</tp:taxon-name-part></tp:taxon-name>) Azovo-Chernomorskogo basseyna.</article-title> <source>Vestnik Zoologii</source> <volume>21</volume>(<issue>3</issue>): <fpage>32</fpage>–<lpage>38</lpage>.</mixed-citation></ref></ref-list></tp:taxon-treatment>
