# Supplementary material for: A late Pleistocene gastropod fauna from the northern Caspian Sea with implications for Pontocaspian gastropod taxonomy
Source: Zookeys. 2018 Jul 4;(770):43–103. doi: 10.3897/zookeys.770.25365 (PMC6041354; doi:10.3897/zookeys.770.25365)
Supplement: XML Treatment for Turricaspia pullula [file zookeys.770.25365-treatment25.xml]

<!DOCTYPE tp:taxon-treatment
  PUBLIC "-//TaxonX//DTD Taxonomic Treatment Publishing DTD v0 20100105//EN" "tax-treatment-NSO.dtd">
<tp:taxon-treatment xmlns:tp="http://www.plazi.org/taxpub"><tp:treatment-meta><kwd-group><label>Taxon classification</label><kwd><named-content xmlns:xlink="http://www.w3.org/1999/xlink" content-type="kingdom">Animalia</named-content></kwd><kwd><named-content xmlns:xlink="http://www.w3.org/1999/xlink" content-type="order">Littorinimorpha</named-content></kwd><kwd><named-content xmlns:xlink="http://www.w3.org/1999/xlink" content-type="family">Hydrobiidae</named-content></kwd></kwd-group><mixed-citation publication-type="journal"><person-group><name><surname>Neubauer</surname><given-names>Thomas A.</given-names></name><name><surname>van de Velde</surname><given-names>Sabrina</given-names></name><name><surname>Yanina</surname><given-names>Tamara</given-names></name><name><surname>Wesselingh</surname><given-names>Frank P.</given-names></name></person-group><article-title>A late Pleistocene gastropod fauna from the northern Caspian Sea with implications for Pontocaspian gastropod taxonomy</article-title><source>Zookeys</source><day>4</day><month>7</month><year>2018</year><volume>2018</volume><issue>770</issue><fpage>43</fpage><lpage>103</lpage><pub-id pub-id-type="doi">10.3897/zookeys.770.25365</pub-id></mixed-citation></tp:treatment-meta><tp:nomenclature><tp:taxon-name>
                        <tp:taxon-name-part taxon-name-part-type="genus" reg="Turricaspia">Turricaspia</tp:taxon-name-part>
                        <tp:taxon-name-part taxon-name-part-type="species" reg="pullula">pullula</tp:taxon-name-part>
                      </tp:taxon-name><tp:taxon-authority>(B. Dybowski &amp; Grochmalicki, 1915)</tp:taxon-authority><xref ref-type="fig" rid="F14">Fig. 14K, L</xref><tp:nomenclature-citation-list><tp:nomenclature-citation><tp:taxon-name><tp:taxon-name-part taxon-name-part-type="genus" reg="Turricaspia"/><tp:taxon-name-part taxon-name-part-type="species" reg="pullula"/></tp:taxon-name><comment>*1915 <tp:taxon-name><tp:taxon-name-part taxon-name-part-type="genus" reg="Micromelania">Micromelania</tp:taxon-name-part> (<tp:taxon-name-part taxon-name-part-type="subgenus" reg="Turricaspia">Turricaspia</tp:taxon-name-part>) <tp:taxon-name-part taxon-name-part-type="species" reg="caspia">caspia</tp:taxon-name-part> <tp:taxon-name-part taxon-name-part-type="authority">Eichw.</tp:taxon-name-part> <tp:taxon-name-part taxon-name-part-type="infraspecific-rank">var.</tp:taxon-name-part> <tp:taxon-name-part taxon-name-part-type="variety" reg="pullula">pullula</tp:taxon-name-part></tp:taxon-name> nov. var.; B. Dybowski &amp; Grochmalicki: 111–112, pl. 1, fig. 7. </comment></tp:nomenclature-citation><tp:nomenclature-citation><tp:taxon-name><tp:taxon-name-part taxon-name-part-type="genus" reg="Turricaspia"/><tp:taxon-name-part taxon-name-part-type="species" reg="pullula"/></tp:taxon-name><comment>1917 <tp:taxon-name><tp:taxon-name-part taxon-name-part-type="genus" reg="Micromelania">Micromelania</tp:taxon-name-part> (<tp:taxon-name-part taxon-name-part-type="subgenus" reg="Turricaspia">Turricaspia</tp:taxon-name-part>) <tp:taxon-name-part taxon-name-part-type="species" reg="caspia">caspia</tp:taxon-name-part> <tp:taxon-name-part taxon-name-part-type="authority">Eichw.</tp:taxon-name-part> <tp:taxon-name-part taxon-name-part-type="infraspecific-rank">var.</tp:taxon-name-part> <tp:taxon-name-part taxon-name-part-type="variety" reg="pullula">pullula</tp:taxon-name-part></tp:taxon-name> nov. var. – B. Dybowski &amp; Grochmalicki: 10–11, pl. 1, fig. 8. </comment></tp:nomenclature-citation><tp:nomenclature-citation><tp:taxon-name><tp:taxon-name-part taxon-name-part-type="genus" reg="Turricaspia"/><tp:taxon-name-part taxon-name-part-type="species" reg="pullula"/></tp:taxon-name><comment>1969 <tp:taxon-name><tp:taxon-name-part taxon-name-part-type="genus" reg="Pyrgula">Pyrgula</tp:taxon-name-part></tp:taxon-name> [(<tp:taxon-name><tp:taxon-name-part taxon-name-part-type="genus" reg="Turricaspia">Turricaspia</tp:taxon-name-part></tp:taxon-name>)] <tp:taxon-name><tp:taxon-name-part taxon-name-part-type="genus" reg="Turricaspia"/><tp:taxon-name-part taxon-name-part-type="species" reg="pullula">pullula</tp:taxon-name-part></tp:taxon-name> (Dyb. et Gr.). – Logvinenko &amp; Starobogatov: 366–367, fig. 363 (3). </comment></tp:nomenclature-citation><tp:nomenclature-citation><tp:taxon-name><tp:taxon-name-part taxon-name-part-type="genus" reg="Turricaspia"/><tp:taxon-name-part taxon-name-part-type="species" reg="pullula"/></tp:taxon-name><comment>2006 <tp:taxon-name><tp:taxon-name-part taxon-name-part-type="genus" reg="Turricaspia">Turricaspia</tp:taxon-name-part> <tp:taxon-name-part taxon-name-part-type="species" reg="pullula">pullula</tp:taxon-name-part></tp:taxon-name> (B. Dybowski et Grochmalicki, 1915). – Kantor &amp; Sysoev: 109, pl. 50, fig. B.</comment></tp:nomenclature-citation><tp:nomenclature-citation><tp:taxon-name><tp:taxon-name-part taxon-name-part-type="genus" reg="Turricaspia"/><tp:taxon-name-part taxon-name-part-type="species" reg="pullula"/></tp:taxon-name><comment>2016 <tp:taxon-name><tp:taxon-name-part taxon-name-part-type="genus" reg="Turricaspia">Turricaspia</tp:taxon-name-part> <tp:taxon-name-part taxon-name-part-type="species" reg="pullula">pullula</tp:taxon-name-part></tp:taxon-name> (B. Dybowski et Grochmalicki, 1915). – Vinarski &amp; Kantor: 249. </comment></tp:nomenclature-citation></tp:nomenclature-citation-list></tp:nomenclature><tp:treatment-sec sec-type="material" id="SECID0ESKCK"><title>Material.</title><p>1 damaged specimen (<abbrev xmlns:xlink="http://www.w3.org/1999/xlink" content-type="institution" xlink:title="Naturalis Biodiversity Center, Leiden, The Netherlands" id="ABBRID0EYKCK" xlink:type="simple">RGM</abbrev> 1310210).</p></tp:treatment-sec><tp:treatment-sec sec-type="type material" id="SECID0E4KCK"><title>Type material.</title><p>Lectotype: <abbrev xmlns:xlink="http://www.w3.org/1999/xlink" content-type="institution" xlink:title="Zoological Institute of the Russian Academy of Sciences, St. Petersburg, Russia" id="ABBRID0EDLCK" xlink:type="simple">ZIN</abbrev> 4423/1 (specimen illustrated by B. <xref ref-type="bibr" rid="B32">Dybowski and Grochmalicki 1915</xref>, <xref ref-type="bibr" rid="B33">1917</xref>), designated by <xref ref-type="bibr" rid="B70">Logvinenko and Starobogatov (1969)</xref>, illustrated by <xref ref-type="bibr" rid="B58">Kantor and Sysoev (2006</xref>: pl. 50, fig. B).</p></tp:treatment-sec><tp:treatment-sec sec-type="type locality" id="SECID0EYLCK"><title>Type locality.</title><p>Caspian Sea (no locality specified).</p></tp:treatment-sec><tp:treatment-sec sec-type="description" id="SECID0E4LCK"><title>Dimensions.</title><p>5.36 × 2.62 mm.</p></tp:treatment-sec><tp:treatment-sec sec-type="description" id="SECID0ECMCK"><title>Description.</title><p>A single incomplete specimen of about 6 whorls is preserved. Protoconch is corroded beyond recognition. Early teleoconch whorls are poorly convex to centrally flattened. Convexity strongly increases on about 3<sup>rd</sup> whorl. From 4<sup>th</sup> whorl onwards, whorl surface is partitioned into three zones: two lower zones are roughly straight-sided in profile, upper one slightly concave; middle zone slightly wider than other two; zones are separated by blunt angulations, whose expression varies between very faint to distinct (but no keel is formed). Aperture not preserved, but the tight coiling of the last preserved whorl suggests that umbilicus is absent. Growth lines strongly prosocline in upper third, near orthocline in lower two-thirds; transition coincides with boundary between upper and middle zone.</p></tp:treatment-sec><tp:treatment-sec sec-type="discussion" id="SECID0EOMCK"><title>Discussion.</title><p>The available specimen corresponds well to the lectotype as illustrated by <xref ref-type="bibr" rid="B58">Kantor and Sysoev (2006)</xref>. The very characteristic tripartite whorl profile is only discernible on the penultimate whorl of their specimen. Such a pattern is unknown for any other Pontocaspian <tp:taxon-name><tp:taxon-name-part taxon-name-part-type="subfamily">Pyrgulinae</tp:taxon-name-part></tp:taxon-name>.</p></tp:treatment-sec><tp:treatment-sec sec-type="distribution" id="SECID0E4MCK"><title>Distribution.</title><p>Endemic to the Caspian Sea, reported from the western part of the middle Caspian Sea at a depth of 60 m (<xref ref-type="bibr" rid="B70">Logvinenko and Starobogatov 1969</xref>).</p></tp:treatment-sec><tp:treatment-sec><!--Section generated to contain objects referenced in tp:taxon-treatment.--><fig id="F14" position="float" orientation="portrait"><label>Figure 14.</label><caption><p>
                            <tp:taxon-name><tp:taxon-name-part taxon-name-part-type="subfamily">Pyrgulinae</tp:taxon-name-part></tp:taxon-name>. <bold>A–C</bold> <italic><tp:taxon-name><tp:taxon-name-part taxon-name-part-type="genus" reg="Turricaspia">Turricaspia</tp:taxon-name-part> <tp:taxon-name-part taxon-name-part-type="species" reg="pulla">pulla</tp:taxon-name-part></tp:taxon-name></italic> (B. Dybowski &amp; Grochmalicki, 1915), LV 201519 <bold>D, I, J</bold> <italic><tp:taxon-name><tp:taxon-name-part taxon-name-part-type="genus" reg="Turricaspia">T.</tp:taxon-name-part> <tp:taxon-name-part taxon-name-part-type="species" reg="pulla">pulla</tp:taxon-name-part></tp:taxon-name></italic>, <abbrev xmlns:xlink="http://www.w3.org/1999/xlink" content-type="institution" xlink:title="Naturalis Biodiversity Center, Leiden, The Netherlands" id="ABBRID0ECCCK" xlink:type="simple">RGM</abbrev> 1310254 <bold>E–G</bold> <italic><tp:taxon-name><tp:taxon-name-part taxon-name-part-type="genus" reg="Turricaspia">T.</tp:taxon-name-part> <tp:taxon-name-part taxon-name-part-type="species" reg="pulla">pulla</tp:taxon-name-part></tp:taxon-name></italic>, <abbrev xmlns:xlink="http://www.w3.org/1999/xlink" content-type="institution" xlink:title="Naturalis Biodiversity Center, Leiden, The Netherlands" id="ABBRID0EUCCK" xlink:type="simple">RGM</abbrev> 1310253 <bold>H</bold> <italic><tp:taxon-name><tp:taxon-name-part taxon-name-part-type="genus" reg="Turricaspia">T.</tp:taxon-name-part> <tp:taxon-name-part taxon-name-part-type="species" reg="pulla">pulla</tp:taxon-name-part></tp:taxon-name></italic>, <abbrev xmlns:xlink="http://www.w3.org/1999/xlink" content-type="institution" xlink:title="Naturalis Biodiversity Center, Leiden, The Netherlands" id="ABBRID0EGDCK" xlink:type="simple">RGM</abbrev> 1309820 <bold>K, L</bold> <italic><tp:taxon-name><tp:taxon-name-part taxon-name-part-type="genus" reg="Turricaspia">Turricaspia</tp:taxon-name-part> <tp:taxon-name-part taxon-name-part-type="species" reg="pullula">pullula</tp:taxon-name-part></tp:taxon-name></italic> (B. Dybowski &amp; Grochmalicki, 1915), <abbrev xmlns:xlink="http://www.w3.org/1999/xlink" content-type="institution" xlink:title="Naturalis Biodiversity Center, Leiden, The Netherlands" id="ABBRID0EYDCK" xlink:type="simple">RGM</abbrev> 1310210.</p></caption><graphic xmlns:xlink="http://www.w3.org/1999/xlink" xlink:href="zookeys-770-043-g014.jpg" position="float" orientation="portrait" xlink:type="simple" id="oo_214777.jpg"/></fig></tp:treatment-sec><ref-list><ref id="B32"><mixed-citation xmlns:xlink="http://www.w3.org/1999/xlink" xlink:type="simple">
          <person-group><name name-style="western"><surname>Dybowski</surname><given-names>B</given-names></name><name name-style="western"><surname>Grochmalicki</surname><given-names>J</given-names></name></person-group> (<year>1915</year>) Ueber kaspische Schnecken aus der Abteilung “<tp:taxon-name><tp:taxon-name-part taxon-name-part-type="subfamily">Turricaspiinae</tp:taxon-name-part></tp:taxon-name>” subfam. nova zum Vergleich mit den Turribaikalina nobis. Petrograd, 34 pp. [numbered 103–136], 3 pls.</mixed-citation></ref><ref id="B33"><mixed-citation xmlns:xlink="http://www.w3.org/1999/xlink" xlink:type="simple">
          <person-group><name name-style="western"><surname>Dybowski</surname><given-names>B</given-names></name><name name-style="western"><surname>Grochmalicki</surname><given-names>J</given-names></name></person-group> (<year>1917</year>) <article-title>Studien über die turmförmigen Schnecken des Baikalsees und des Kaspimeeres (<tp:taxon-name><tp:taxon-name-part taxon-name-part-type="subfamily">Turribaicaliinae</tp:taxon-name-part></tp:taxon-name> – <tp:taxon-name><tp:taxon-name-part taxon-name-part-type="subfamily">Turricaspiinae</tp:taxon-name-part></tp:taxon-name>).</article-title> <source>Abhandlungen der Kaiserlich-Königlichen Zoologisch-Botanischen Gesellschaft in Wien</source> <volume>9</volume>(<issue>3</issue>): <fpage>1</fpage>–<lpage>55</lpage>. <ext-link xlink:type="simple" ext-link-type="uri" xlink:href="https://biodiversitylibrary.org/page/5550074">https://biodiversitylibrary.org/page/5550074</ext-link></mixed-citation></ref><ref id="B70"><mixed-citation xmlns:xlink="http://www.w3.org/1999/xlink" xlink:type="simple">
          <person-group><name name-style="western"><surname>Logvinenko</surname><given-names>BM</given-names></name><name name-style="western"><surname>Starobogatov</surname><given-names>YaI</given-names></name></person-group> (<year>1969</year>) <article-title><tp:taxon-name><tp:taxon-name-part taxon-name-part-type="phylum">Mollusca</tp:taxon-name-part></tp:taxon-name>.</article-title> In: <person-group><name name-style="western"><surname>Birshtein</surname><given-names>YaA</given-names></name><name name-style="western"><surname>Vinogradov</surname><given-names>LG</given-names></name><name name-style="western"><surname>Kondakov</surname><given-names>NN</given-names></name><name name-style="western"><surname>Kuhn</surname><given-names>MS</given-names></name><name name-style="western"><surname>Astakhova</surname><given-names>TV</given-names></name><name name-style="western"><surname>Romanova</surname><given-names>NN</given-names></name></person-group> (<role>Eds</role>) <issue-title>Atlas bespozvonochnykh Kaspiyskogo morya.</issue-title> <source>Pishchevaya Promyshlennost (Vsesoyuznyi Nauchno-issledovatel’skii Institut Morskogo Rybnogo Khozyaistva i Okeanografii), Moskva</source>, <fpage>308</fpage>–<lpage>385</lpage>.</mixed-citation></ref><ref id="B58"><mixed-citation xmlns:xlink="http://www.w3.org/1999/xlink" xlink:type="simple">
          <person-group><name name-style="western"><surname>Kantor</surname><given-names>YuI</given-names></name><name name-style="western"><surname>Sysoev</surname><given-names>AV</given-names></name></person-group> (<year>2006</year>) <source>Morskiye i solonovatovodnyye bryukhonogiye mollyuski Rossii i sopredel’nykh stran: illyustrirovannyy katalog.</source> <publisher-name>KMK Scientific Press</publisher-name>, <publisher-loc>Moscow</publisher-loc>, <size units="page">372 pp</size>., 140 pls.</mixed-citation></ref></ref-list></tp:taxon-treatment>
