# Supplementary material for: A late Pleistocene gastropod fauna from the northern Caspian Sea with implications for Pontocaspian gastropod taxonomy
Source: Zookeys. 2018 Jul 4;(770):43–103. doi: 10.3897/zookeys.770.25365 (PMC6041354; doi:10.3897/zookeys.770.25365)
Supplement: XML Treatment for Turricaspia ? spica [file zookeys.770.25365-treatment26.xml]

<!DOCTYPE tp:taxon-treatment
  PUBLIC "-//TaxonX//DTD Taxonomic Treatment Publishing DTD v0 20100105//EN" "tax-treatment-NSO.dtd">
<tp:taxon-treatment xmlns:tp="http://www.plazi.org/taxpub"><tp:treatment-meta><kwd-group><label>Taxon classification</label><kwd><named-content xmlns:xlink="http://www.w3.org/1999/xlink" content-type="kingdom">Animalia</named-content></kwd><kwd><named-content xmlns:xlink="http://www.w3.org/1999/xlink" content-type="order">Littorinimorpha</named-content></kwd><kwd><named-content xmlns:xlink="http://www.w3.org/1999/xlink" content-type="family">Hydrobiidae</named-content></kwd></kwd-group><mixed-citation publication-type="journal"><person-group><name><surname>Neubauer</surname><given-names>Thomas A.</given-names></name><name><surname>van de Velde</surname><given-names>Sabrina</given-names></name><name><surname>Yanina</surname><given-names>Tamara</given-names></name><name><surname>Wesselingh</surname><given-names>Frank P.</given-names></name></person-group><article-title>A late Pleistocene gastropod fauna from the northern Caspian Sea with implications for Pontocaspian gastropod taxonomy</article-title><source>Zookeys</source><day>4</day><month>7</month><year>2018</year><volume>2018</volume><issue>770</issue><fpage>43</fpage><lpage>103</lpage><pub-id pub-id-type="doi">10.3897/zookeys.770.25365</pub-id></mixed-citation></tp:treatment-meta><tp:nomenclature><tp:taxon-name>
                        <tp:taxon-name-part taxon-name-part-type="genus" reg="Turricaspia">Turricaspia</tp:taxon-name-part>
                        <tp:taxon-name-part taxon-name-part-type="uncertainty-rank">?</tp:taxon-name-part>
                        <tp:taxon-name-part taxon-name-part-type="species" reg="spica">spica</tp:taxon-name-part>
                      </tp:taxon-name><tp:taxon-authority>(Eichwald, 1855)</tp:taxon-authority><xref ref-type="fig" rid="F15">Fig. 15A–R</xref><tp:nomenclature-citation-list><tp:nomenclature-citation><tp:taxon-name><tp:taxon-name-part taxon-name-part-type="genus" reg="Turricaspia"/><tp:taxon-name-part taxon-name-part-type="species" reg="spica"/></tp:taxon-name><comment>? *1855 <tp:taxon-name><tp:taxon-name-part taxon-name-part-type="genus" reg="Paludina">Paludina</tp:taxon-name-part> <tp:taxon-name-part taxon-name-part-type="species" reg="spica">spica</tp:taxon-name-part></tp:taxon-name> m.; Eichwald: 303–304, pl. 10, figs 8–9. </comment></tp:nomenclature-citation><tp:nomenclature-citation><tp:taxon-name><tp:taxon-name-part taxon-name-part-type="genus" reg="Turricaspia"/><tp:taxon-name-part taxon-name-part-type="species" reg="spica"/></tp:taxon-name><comment>? 1887 <tp:taxon-name><tp:taxon-name-part taxon-name-part-type="genus" reg="Micromelania">Micromelania</tp:taxon-name-part> <tp:taxon-name-part taxon-name-part-type="species" reg="spica">spica</tp:taxon-name-part></tp:taxon-name> Eichw. sp. – W. Dybowski: 29–31. </comment></tp:nomenclature-citation><tp:nomenclature-citation><tp:taxon-name><tp:taxon-name-part taxon-name-part-type="genus" reg="Turricaspia"/><tp:taxon-name-part taxon-name-part-type="species" reg="spica"/></tp:taxon-name><comment>? 1888 <italic>Micr.</italic>[<italic>omelania</italic>] <italic>spica</italic> Eichw. sp. – W. Dybowski: 78, pl. 1, figs 6a–c, pl. 3, figs 11a–d. </comment></tp:nomenclature-citation><tp:nomenclature-citation><tp:taxon-name><tp:taxon-name-part taxon-name-part-type="genus" reg="Turricaspia"/><tp:taxon-name-part taxon-name-part-type="species" reg="spica"/></tp:taxon-name><comment>? 1917 <tp:taxon-name><tp:taxon-name-part taxon-name-part-type="genus" reg="Micromelania">Micromelania</tp:taxon-name-part> (<tp:taxon-name-part taxon-name-part-type="subgenus" reg="Turricaspia">Turricaspia</tp:taxon-name-part>) <tp:taxon-name-part taxon-name-part-type="species" reg="spica">spica</tp:taxon-name-part></tp:taxon-name> Eichw. – B. Dybowski &amp; Grochmalicki: 16–17, pl. 3, figs 22–27. </comment></tp:nomenclature-citation><tp:nomenclature-citation><tp:taxon-name><tp:taxon-name-part taxon-name-part-type="genus" reg="Turricaspia"/><tp:taxon-name-part taxon-name-part-type="species" reg="spica"/></tp:taxon-name><comment>? 1952 <tp:taxon-name><tp:taxon-name-part taxon-name-part-type="genus" reg="Micromelania">Micromelania</tp:taxon-name-part> <tp:taxon-name-part taxon-name-part-type="species" reg="spica">spica</tp:taxon-name-part></tp:taxon-name> (Eichwald, 1855). – Zhadin: 252–253, fig. 194. </comment></tp:nomenclature-citation><tp:nomenclature-citation><tp:taxon-name><tp:taxon-name-part taxon-name-part-type="genus" reg="Turricaspia"/><tp:taxon-name-part taxon-name-part-type="species" reg="spica"/></tp:taxon-name><comment>? 1992 <tp:taxon-name><tp:taxon-name-part taxon-name-part-type="genus" reg="Turricaspia">Turricaspia</tp:taxon-name-part> <tp:taxon-name-part taxon-name-part-type="species" reg="spica">spica</tp:taxon-name-part></tp:taxon-name>. – Anistratenko &amp; Prisyazhniuk: 19, fig. 2d. </comment></tp:nomenclature-citation><tp:nomenclature-citation><tp:taxon-name><tp:taxon-name-part taxon-name-part-type="genus" reg="Turricaspia"/><tp:taxon-name-part taxon-name-part-type="species" reg="spica"/></tp:taxon-name><comment>? 2006 <tp:taxon-name><tp:taxon-name-part taxon-name-part-type="genus" reg="Turricaspia">Turricaspia</tp:taxon-name-part> <tp:taxon-name-part taxon-name-part-type="species" reg="spica">spica</tp:taxon-name-part></tp:taxon-name> (Eichwald, 1855). – Kantor &amp; Sysoev: 110, pl. 49, fig. F. </comment></tp:nomenclature-citation><tp:nomenclature-citation><tp:taxon-name><tp:taxon-name-part taxon-name-part-type="genus" reg="Turricaspia"/><tp:taxon-name-part taxon-name-part-type="species" reg="spica"/></tp:taxon-name><comment>? 2009 <tp:taxon-name><tp:taxon-name-part taxon-name-part-type="genus" reg="Turricaspia">Turricaspia</tp:taxon-name-part> <tp:taxon-name-part taxon-name-part-type="uncertainty-rank">cf.</tp:taxon-name-part> <tp:taxon-name-part taxon-name-part-type="species" reg="spica">spica</tp:taxon-name-part></tp:taxon-name> (Eichwald, 1855). – Filippov &amp; Riedel: 70, 72, 74, 76, figs 4e–f. </comment></tp:nomenclature-citation><tp:nomenclature-citation><tp:taxon-name><tp:taxon-name-part taxon-name-part-type="genus" reg="Turricaspia"/><tp:taxon-name-part taxon-name-part-type="species" reg="spica"/></tp:taxon-name><comment>? 2016 <tp:taxon-name><tp:taxon-name-part taxon-name-part-type="genus" reg="Turricaspia">Turricaspia</tp:taxon-name-part> <tp:taxon-name-part taxon-name-part-type="species" reg="spica">spica</tp:taxon-name-part></tp:taxon-name> (Eichwald, 1855). – Vinarski &amp; Kantor: 250. </comment></tp:nomenclature-citation></tp:nomenclature-citation-list></tp:nomenclature><tp:treatment-sec sec-type="material" id="SECID0ELSCK"><title>Material.</title><p>1420 specimens (<abbrev xmlns:xlink="http://www.w3.org/1999/xlink" content-type="institution" xlink:title="Naturalis Biodiversity Center, Leiden, The Netherlands" id="ABBRID0ERSCK" xlink:type="simple">RGM</abbrev> 1309784, <abbrev xmlns:xlink="http://www.w3.org/1999/xlink" content-type="institution" xlink:title="Naturalis Biodiversity Center, Leiden, The Netherlands" id="ABBRID0EWSCK" xlink:type="simple">RGM</abbrev> 1309785, <abbrev xmlns:xlink="http://www.w3.org/1999/xlink" content-type="institution" xlink:title="Naturalis Biodiversity Center, Leiden, The Netherlands" id="ABBRID0E2SCK" xlink:type="simple">RGM</abbrev> 1309786, <abbrev xmlns:xlink="http://www.w3.org/1999/xlink" content-type="institution" xlink:title="Naturalis Biodiversity Center, Leiden, The Netherlands" id="ABBRID0EATCK" xlink:type="simple">RGM</abbrev> 1309811, <abbrev xmlns:xlink="http://www.w3.org/1999/xlink" content-type="institution" xlink:title="Naturalis Biodiversity Center, Leiden, The Netherlands" id="ABBRID0EFTCK" xlink:type="simple">RGM</abbrev> 1309812, <abbrev xmlns:xlink="http://www.w3.org/1999/xlink" content-type="institution" xlink:title="Naturalis Biodiversity Center, Leiden, The Netherlands" id="ABBRID0EKTCK" xlink:type="simple">RGM</abbrev> 1309813, <abbrev xmlns:xlink="http://www.w3.org/1999/xlink" content-type="institution" xlink:title="Naturalis Biodiversity Center, Leiden, The Netherlands" id="ABBRID0EPTCK" xlink:type="simple">RGM</abbrev> 1310229–1310231, <abbrev xmlns:xlink="http://www.w3.org/1999/xlink" content-type="institution" xlink:title="Naturalis Biodiversity Center, Leiden, The Netherlands" id="ABBRID0EUTCK" xlink:type="simple">RGM</abbrev> 1310233–1310237, <abbrev xmlns:xlink="http://www.w3.org/1999/xlink" content-type="institution" xlink:title="Naturalis Biodiversity Center, Leiden, The Netherlands" id="ABBRID0EZTCK" xlink:type="simple">RGM</abbrev> 1310239, <abbrev xmlns:xlink="http://www.w3.org/1999/xlink" content-type="institution" xlink:title="Naturalis Biodiversity Center, Leiden, The Netherlands" id="ABBRID0E5TCK" xlink:type="simple">RGM</abbrev> 1310240, LV 201501, LV 201502).</p></tp:treatment-sec><tp:treatment-sec sec-type="type material" id="SECID0EDUCK"><title>Type material.</title><p>Not traced, most probably in <abbrev xmlns:xlink="http://www.w3.org/1999/xlink" content-type="institution" xlink:title="Zoological Institute of the Russian Academy of Sciences, St. Petersburg, Russia" id="ABBRID0EJUCK" xlink:type="simple">ZIN</abbrev> (<xref ref-type="bibr" rid="B121">Vinarski and Kantor 2016</xref>).</p></tp:treatment-sec><tp:treatment-sec sec-type="type locality" id="SECID0ESUCK"><title>Type locality.</title><p>“Im kapischen Meere, am Ufer der Insel Tschetschnja, vorzüglich nLittorinimorphastwärs von der Insel im Meeresgrunde” (in the Caspian Sea, at the shores of Ostrov Chechen’, especially on the seafloor northeast of the island).</p></tp:treatment-sec><tp:treatment-sec sec-type="description" id="SECID0EXUCK"><title>Dimensions.</title><p>6.40 × 2.18 mm (<abbrev xmlns:xlink="http://www.w3.org/1999/xlink" content-type="institution" xlink:title="Naturalis Biodiversity Center, Leiden, The Netherlands" id="ABBRID0E4UCK" xlink:type="simple">RGM</abbrev> 1310237, Fig. <xref ref-type="fig" rid="F15">15A–C</xref>); 5.93 × 2.27 mm (LV 201501, Fig. <xref ref-type="fig" rid="F15">15D–F</xref>); 6.13 × 2.19 mm (LV 201502, Fig. <xref ref-type="fig" rid="F15">15G–I</xref>); 6.36 × 2.21 mm (<abbrev xmlns:xlink="http://www.w3.org/1999/xlink" content-type="institution" xlink:title="Naturalis Biodiversity Center, Leiden, The Netherlands" id="ABBRID0EOVCK" xlink:type="simple">RGM</abbrev> 1310230, Fig. <xref ref-type="fig" rid="F15">15J–L</xref>); 6.01 × 1.90 mm (<abbrev xmlns:xlink="http://www.w3.org/1999/xlink" content-type="institution" xlink:title="Naturalis Biodiversity Center, Leiden, The Netherlands" id="ABBRID0EXVCK" xlink:type="simple">RGM</abbrev> 1310231, Fig. <xref ref-type="fig" rid="F15">15M–O</xref>); 5.88 × 2.00 mm (<abbrev xmlns:xlink="http://www.w3.org/1999/xlink" content-type="institution" xlink:title="Naturalis Biodiversity Center, Leiden, The Netherlands" id="ABBRID0EAWCK" xlink:type="simple">RGM</abbrev> 1310233, Fig. <xref ref-type="fig" rid="F15">15P</xref>); 5.55 × 1.97 mm (<abbrev xmlns:xlink="http://www.w3.org/1999/xlink" content-type="institution" xlink:title="Naturalis Biodiversity Center, Leiden, The Netherlands" id="ABBRID0EJWCK" xlink:type="simple">RGM</abbrev> 1310236, Fig. <xref ref-type="fig" rid="F15">15Q</xref>).</p><fig id="F15" position="float" orientation="portrait"><label>Figure 15.</label><caption><p>
                            <tp:taxon-name><tp:taxon-name-part taxon-name-part-type="subfamily">Pyrgulinae</tp:taxon-name-part></tp:taxon-name>. <bold>A–C</bold> <tp:taxon-name><tp:taxon-name-part taxon-name-part-type="genus" reg="Turricaspia">Turricaspia</tp:taxon-name-part> <tp:taxon-name-part taxon-name-part-type="uncertainty-rank">?</tp:taxon-name-part> <tp:taxon-name-part taxon-name-part-type="species" reg="spica">spica</tp:taxon-name-part></tp:taxon-name> (Eichwald, 1855), form B, <abbrev xmlns:xlink="http://www.w3.org/1999/xlink" content-type="institution" xlink:title="Naturalis Biodiversity Center, Leiden, The Netherlands" id="ABBRID0EOXCK" xlink:type="simple">RGM</abbrev> 1310237 <bold>D–F</bold> <tp:taxon-name><tp:taxon-name-part taxon-name-part-type="genus" reg="Turricaspia">T.</tp:taxon-name-part> <tp:taxon-name-part taxon-name-part-type="uncertainty-rank">?</tp:taxon-name-part> <tp:taxon-name-part taxon-name-part-type="species" reg="spica">spica</tp:taxon-name-part></tp:taxon-name>, transitional form, LV 201501 <bold>G–I</bold> <tp:taxon-name><tp:taxon-name-part taxon-name-part-type="genus" reg="Turricaspia">T.</tp:taxon-name-part> <tp:taxon-name-part taxon-name-part-type="uncertainty-rank">?</tp:taxon-name-part> <tp:taxon-name-part taxon-name-part-type="species" reg="spica">spica</tp:taxon-name-part></tp:taxon-name>, form B, LV 201502 <bold>J–L</bold> <tp:taxon-name><tp:taxon-name-part taxon-name-part-type="genus" reg="Turricaspia">T.</tp:taxon-name-part> <tp:taxon-name-part taxon-name-part-type="uncertainty-rank">?</tp:taxon-name-part> <tp:taxon-name-part taxon-name-part-type="species" reg="spica">spica</tp:taxon-name-part></tp:taxon-name>, form A, <abbrev xmlns:xlink="http://www.w3.org/1999/xlink" content-type="institution" xlink:title="Naturalis Biodiversity Center, Leiden, The Netherlands" id="ABBRID0EAZCK" xlink:type="simple">RGM</abbrev> 1310230 <bold>M–O</bold> <tp:taxon-name><tp:taxon-name-part taxon-name-part-type="genus" reg="Turricaspia">T.</tp:taxon-name-part> <tp:taxon-name-part taxon-name-part-type="uncertainty-rank">?</tp:taxon-name-part> <tp:taxon-name-part taxon-name-part-type="species" reg="spica">spica</tp:taxon-name-part></tp:taxon-name>, form B, <abbrev xmlns:xlink="http://www.w3.org/1999/xlink" content-type="institution" xlink:title="Naturalis Biodiversity Center, Leiden, The Netherlands" id="ABBRID0EUZCK" xlink:type="simple">RGM</abbrev> 1310231 <bold>P</bold> <tp:taxon-name><tp:taxon-name-part taxon-name-part-type="genus" reg="Turricaspia">T.</tp:taxon-name-part> <tp:taxon-name-part taxon-name-part-type="uncertainty-rank">?</tp:taxon-name-part> <tp:taxon-name-part taxon-name-part-type="species" reg="spica">spica</tp:taxon-name-part></tp:taxon-name>, form A, <abbrev xmlns:xlink="http://www.w3.org/1999/xlink" content-type="institution" xlink:title="Naturalis Biodiversity Center, Leiden, The Netherlands" id="ABBRID0EI1CK" xlink:type="simple">RGM</abbrev> 1310233 <bold>Q</bold> <tp:taxon-name><tp:taxon-name-part taxon-name-part-type="genus" reg="Turricaspia">T.</tp:taxon-name-part> <tp:taxon-name-part taxon-name-part-type="uncertainty-rank">?</tp:taxon-name-part> <tp:taxon-name-part taxon-name-part-type="species" reg="spica">spica</tp:taxon-name-part></tp:taxon-name>, transitional form, <abbrev xmlns:xlink="http://www.w3.org/1999/xlink" content-type="institution" xlink:title="Naturalis Biodiversity Center, Leiden, The Netherlands" id="ABBRID0E31CK" xlink:type="simple">RGM</abbrev> 1310236 <bold>R</bold> <tp:taxon-name><tp:taxon-name-part taxon-name-part-type="genus" reg="Turricaspia">T.</tp:taxon-name-part> <tp:taxon-name-part taxon-name-part-type="uncertainty-rank">?</tp:taxon-name-part> <tp:taxon-name-part taxon-name-part-type="species" reg="spica">spica</tp:taxon-name-part></tp:taxon-name>, <abbrev xmlns:xlink="http://www.w3.org/1999/xlink" content-type="institution" xlink:title="Naturalis Biodiversity Center, Leiden, The Netherlands" id="ABBRID0EQ2CK" xlink:type="simple">RGM</abbrev> 1309813.</p></caption><graphic xmlns:xlink="http://www.w3.org/1999/xlink" xlink:href="zookeys-770-043-g015.jpg" position="float" orientation="portrait" xlink:type="simple" id="oo_214778.jpg"/></fig></tp:treatment-sec><tp:treatment-sec sec-type="description" id="SECID0E12CK"><title>Description.</title><p>Slender elongate shell, with up to nine convex whorls. Protoconch forms small bulbous cap, consisting of 1.3 whorls that measure 365 µm in diameter; surface weakly granulate, spiral striae set in after 0.5 whorls; nucleus is 140 µm wide; <abbrev xmlns:xlink="http://www.w3.org/1999/xlink" xlink:title="protoconch/teleoconc" id="ABBRID0EA3CK" xlink:type="simple">P/T</abbrev> boundary marked by thin, sharp axial line. Early teleoconch whorls have low convex profile. Two morphotypes are present: form A is broader, with whorls increasing slightly more in height (thus producing relatively larger last whorl) and little convex whorls; form B is more slender, whorls increase less fast in height in relation to width and whorl profile is stronger and more regularly convex. Both types are linked via intermediates. Generally, whorl profile varies between regularly convex (of varying strength), laterally flattened or bipartite (with near straight-sided upper half and convex lower half; rarely, transition between halves coincides with spiral thread). Suture is narrow. In some specimens, last whorl is slightly inflated and aperture is expanded. Traces of spiral sculpture, ranging from faint lines to blunt keels of variable number occur on several shells. Aperture expansion and sculpture are found on both morphotypes, as well as in intermediates. Umbilicus mostly covered by inner lip; if open, it is very narrow. Growth lines markedly sigmoidal, with prosocline upper third and opisthocline lower two-thirds.</p></tp:treatment-sec><tp:treatment-sec sec-type="discussion" id="SECID0EG3CK"><title>Discussion.</title><p>The huge morphological variability with intergrading morphotypes complicates reasonable taxonomic distinctions within this taxon. Moreover, much of the shape variation (especially in later whorls) seems to be a result of shell repair after predator-induced damage.</p><p>The variability also hampers linking our material to an existing name. Several species (and varieties) have been introduced for slender elongate, multi-whorled shells from the Caspian Sea. While the sculptured representatives can be fairly well delimited, the smooth-shelled taxa have caused considerable confusion. Particularly challenging are the many small, slender species with pointy apex, moderately to strongly convex whorls and thin peristome. The group includes (aside from <italic><tp:taxon-name><tp:taxon-name-part taxon-name-part-type="genus" reg="Turricaspia">T.</tp:taxon-name-part> <tp:taxon-name-part taxon-name-part-type="species" reg="spica">spica</tp:taxon-name-part></tp:taxon-name></italic>): <italic><tp:taxon-name><tp:taxon-name-part taxon-name-part-type="genus" reg="Turricaspia">T.</tp:taxon-name-part> <tp:taxon-name-part taxon-name-part-type="species" reg="elegantula">elegantula</tp:taxon-name-part></tp:taxon-name></italic> (Clessin &amp; W. Dybowski in W. Dybowski, 1887), <italic><tp:taxon-name><tp:taxon-name-part taxon-name-part-type="genus" reg="Turricaspia">T.</tp:taxon-name-part> <tp:taxon-name-part taxon-name-part-type="species" reg="turricula">turricula</tp:taxon-name-part></tp:taxon-name></italic> (B. Dybowski &amp; Grochmalicki, 1915), <italic><tp:taxon-name><tp:taxon-name-part taxon-name-part-type="genus" reg="Turricaspia">T.</tp:taxon-name-part> <tp:taxon-name-part taxon-name-part-type="species" reg="nossovi">nossovi</tp:taxon-name-part></tp:taxon-name></italic> (Kolesnikov, 1947), <italic><tp:taxon-name><tp:taxon-name-part taxon-name-part-type="genus" reg="Theodoxus">T.</tp:taxon-name-part> <tp:taxon-name-part taxon-name-part-type="species" reg="concinna">concinna</tp:taxon-name-part></tp:taxon-name></italic> (Logvinenko &amp; Starobogatov, 1969), <italic><tp:taxon-name><tp:taxon-name-part taxon-name-part-type="genus" reg="Theodoxus">T.</tp:taxon-name-part> <tp:taxon-name-part taxon-name-part-type="species" reg="spasskii">spasskii</tp:taxon-name-part></tp:taxon-name></italic> (Logvinenko &amp; Starobogatov, 1969), <italic><tp:taxon-name><tp:taxon-name-part taxon-name-part-type="genus" reg="Theodoxus">T.</tp:taxon-name-part> <tp:taxon-name-part taxon-name-part-type="species" reg="uralensis">uralensis</tp:taxon-name-part></tp:taxon-name></italic> (Logvinenko &amp; Starobogatov, 1969) and <italic><tp:taxon-name><tp:taxon-name-part taxon-name-part-type="genus" reg="Theodoxus">T.</tp:taxon-name-part> <tp:taxon-name-part taxon-name-part-type="species" reg="astrachanica">astrachanica</tp:taxon-name-part></tp:taxon-name></italic> (Pirogov, 1971). <italic><tp:taxon-name><tp:taxon-name-part taxon-name-part-type="genus" reg="Turricaspia">Turricaspia</tp:taxon-name-part> <tp:taxon-name-part taxon-name-part-type="species" reg="lyrata">lyrata</tp:taxon-name-part></tp:taxon-name></italic> (B. Dybowski &amp; Grochmalicki, 1915), which was originally introduced as subspecies of <italic><tp:taxon-name><tp:taxon-name-part taxon-name-part-type="genus" reg="Turricaspia">T.</tp:taxon-name-part> <tp:taxon-name-part taxon-name-part-type="species" reg="spica">spica</tp:taxon-name-part></tp:taxon-name></italic>, can be well delimited from that group because of its much larger, blunt apex.</p><p>A major problem in identifying and discriminating those species is that the concepts applied by later authors occasionally diverge largely from the original perceptions. This especially regards <italic><tp:taxon-name><tp:taxon-name-part taxon-name-part-type="genus" reg="Turricaspia">T.</tp:taxon-name-part> <tp:taxon-name-part taxon-name-part-type="species" reg="spica">spica</tp:taxon-name-part></tp:taxon-name></italic> and the species described by B. <xref ref-type="bibr" rid="B32">Dybowski and Grochmalicki (1915)</xref>. Unfortunately, the types for these species are not known for sure (<xref ref-type="bibr" rid="B58">Kantor and Sysoev 2006</xref>, <xref ref-type="bibr" rid="B121">Vinarski and Kantor 2016</xref>) and the original descriptions, drawings, and illustrations are mostly insufficient to allow distinction. Beyond that, different traits have been considered as diagnostic by different authors when describing new species, and morphological variability was hardly considered at all.</p><p>The identity of <italic><tp:taxon-name><tp:taxon-name-part taxon-name-part-type="genus" reg="Turricaspia">Turricaspia</tp:taxon-name-part> <tp:taxon-name-part taxon-name-part-type="species" reg="spica">spica</tp:taxon-name-part></tp:taxon-name></italic> (sensu Eichwald) is dubious. The original description and illustration do not allow distinction from other similar species. The present specimens differ slightly from <italic><tp:taxon-name><tp:taxon-name-part taxon-name-part-type="genus" reg="Turricaspia">T.</tp:taxon-name-part> <tp:taxon-name-part taxon-name-part-type="species" reg="spica">spica</tp:taxon-name-part></tp:taxon-name></italic> sensu Kantor &amp; Sysoev, 2006, which is characterized by a faster whorl accretion rate and relatively higher whorls (including the last whorl). In contrast, our material largely fits the concept of <italic><tp:taxon-name><tp:taxon-name-part taxon-name-part-type="genus" reg="Turricaspia">T.</tp:taxon-name-part> <tp:taxon-name-part taxon-name-part-type="species" reg="spica">spica</tp:taxon-name-part></tp:taxon-name></italic> as used by B. <xref ref-type="bibr" rid="B33">Dybowski and Grochmalicki (1917)</xref>. We tentatively classify the Selitrennoye specimens in <italic><tp:taxon-name><tp:taxon-name-part taxon-name-part-type="genus" reg="Turricaspia">Turricaspia</tp:taxon-name-part> <tp:taxon-name-part taxon-name-part-type="species" reg="spica">spica</tp:taxon-name-part></tp:taxon-name></italic>, being the oldest available name of the group. Many of the later proposed names might turn out to be junior synonyms. A more in-depth study is required to solve this problematic case.</p></tp:treatment-sec><tp:treatment-sec sec-type="distribution" id="SECID0EGCDK"><title>Distribution.</title><p>
                        <italic><tp:taxon-name><tp:taxon-name-part taxon-name-part-type="genus" reg="Turricaspia">Turricaspia</tp:taxon-name-part> <tp:taxon-name-part taxon-name-part-type="species" reg="spica">spica</tp:taxon-name-part></tp:taxon-name></italic> is endemic to the Caspian Sea. After <xref ref-type="bibr" rid="B70">Logvinenko and Starobogatov (1969)</xref>, it occurs at a water depth between 0 and 30 m, but those authors applied a different concept of the species.</p></tp:treatment-sec><ref-list><ref id="B121"><mixed-citation xmlns:xlink="http://www.w3.org/1999/xlink" xlink:type="simple">
          <person-group><name name-style="western"><surname>Vinarski</surname><given-names>MV</given-names></name><name name-style="western"><surname>Kantor</surname><given-names>YuI</given-names></name></person-group> (<year>2016</year>) <source>Analytical catalogue of fresh and brackish water molluscs of Russia and adjacent countries. A.N.</source> <publisher-name>Severtsov Institute of Ecology and Evolution of RAS</publisher-name>, <publisher-loc>Moscow</publisher-loc>, <size units="page">544 pp</size>.</mixed-citation></ref><ref id="B32"><mixed-citation xmlns:xlink="http://www.w3.org/1999/xlink" xlink:type="simple">
          <person-group><name name-style="western"><surname>Dybowski</surname><given-names>B</given-names></name><name name-style="western"><surname>Grochmalicki</surname><given-names>J</given-names></name></person-group> (<year>1915</year>) Ueber kaspische Schnecken aus der Abteilung “<tp:taxon-name><tp:taxon-name-part taxon-name-part-type="subfamily">Turricaspiinae</tp:taxon-name-part></tp:taxon-name>” subfam. nova zum Vergleich mit den Turribaikalina nobis. Petrograd, 34 pp. [numbered 103–136], 3 pls.</mixed-citation></ref><ref id="B58"><mixed-citation xmlns:xlink="http://www.w3.org/1999/xlink" xlink:type="simple">
          <person-group><name name-style="western"><surname>Kantor</surname><given-names>YuI</given-names></name><name name-style="western"><surname>Sysoev</surname><given-names>AV</given-names></name></person-group> (<year>2006</year>) <source>Morskiye i solonovatovodnyye bryukhonogiye mollyuski Rossii i sopredel’nykh stran: illyustrirovannyy katalog.</source> <publisher-name>KMK Scientific Press</publisher-name>, <publisher-loc>Moscow</publisher-loc>, <size units="page">372 pp</size>., 140 pls.</mixed-citation></ref><ref id="B33"><mixed-citation xmlns:xlink="http://www.w3.org/1999/xlink" xlink:type="simple">
          <person-group><name name-style="western"><surname>Dybowski</surname><given-names>B</given-names></name><name name-style="western"><surname>Grochmalicki</surname><given-names>J</given-names></name></person-group> (<year>1917</year>) <article-title>Studien über die turmförmigen Schnecken des Baikalsees und des Kaspimeeres (<tp:taxon-name><tp:taxon-name-part taxon-name-part-type="subfamily">Turribaicaliinae</tp:taxon-name-part></tp:taxon-name> – <tp:taxon-name><tp:taxon-name-part taxon-name-part-type="subfamily">Turricaspiinae</tp:taxon-name-part></tp:taxon-name>).</article-title> <source>Abhandlungen der Kaiserlich-Königlichen Zoologisch-Botanischen Gesellschaft in Wien</source> <volume>9</volume>(<issue>3</issue>): <fpage>1</fpage>–<lpage>55</lpage>. <ext-link xlink:type="simple" ext-link-type="uri" xlink:href="https://biodiversitylibrary.org/page/5550074">https://biodiversitylibrary.org/page/5550074</ext-link></mixed-citation></ref><ref id="B70"><mixed-citation xmlns:xlink="http://www.w3.org/1999/xlink" xlink:type="simple">
          <person-group><name name-style="western"><surname>Logvinenko</surname><given-names>BM</given-names></name><name name-style="western"><surname>Starobogatov</surname><given-names>YaI</given-names></name></person-group> (<year>1969</year>) <article-title><tp:taxon-name><tp:taxon-name-part taxon-name-part-type="phylum">Mollusca</tp:taxon-name-part></tp:taxon-name>.</article-title> In: <person-group><name name-style="western"><surname>Birshtein</surname><given-names>YaA</given-names></name><name name-style="western"><surname>Vinogradov</surname><given-names>LG</given-names></name><name name-style="western"><surname>Kondakov</surname><given-names>NN</given-names></name><name name-style="western"><surname>Kuhn</surname><given-names>MS</given-names></name><name name-style="western"><surname>Astakhova</surname><given-names>TV</given-names></name><name name-style="western"><surname>Romanova</surname><given-names>NN</given-names></name></person-group> (<role>Eds</role>) <issue-title>Atlas bespozvonochnykh Kaspiyskogo morya.</issue-title> <source>Pishchevaya Promyshlennost (Vsesoyuznyi Nauchno-issledovatel’skii Institut Morskogo Rybnogo Khozyaistva i Okeanografii), Moskva</source>, <fpage>308</fpage>–<lpage>385</lpage>.</mixed-citation></ref></ref-list></tp:taxon-treatment>
