# Supplementary material for: A late Pleistocene gastropod fauna from the northern Caspian Sea with implications for Pontocaspian gastropod taxonomy
Source: Zookeys. 2018 Jul 4;(770):43–103. doi: 10.3897/zookeys.770.25365 (PMC6041354; doi:10.3897/zookeys.770.25365)
Supplement: XML Treatment for Abeskunus brusinianus [file zookeys.770.25365-treatment28.xml]

<!DOCTYPE tp:taxon-treatment
  PUBLIC "-//TaxonX//DTD Taxonomic Treatment Publishing DTD v0 20100105//EN" "tax-treatment-NSO.dtd">
<tp:taxon-treatment xmlns:tp="http://www.plazi.org/taxpub"><tp:treatment-meta><kwd-group><label>Taxon classification</label><kwd><named-content xmlns:xlink="http://www.w3.org/1999/xlink" content-type="kingdom">Animalia</named-content></kwd><kwd><named-content xmlns:xlink="http://www.w3.org/1999/xlink" content-type="order">Littorinimorpha</named-content></kwd><kwd><named-content xmlns:xlink="http://www.w3.org/1999/xlink" content-type="family">Hydrobiidae</named-content></kwd></kwd-group><mixed-citation publication-type="journal"><person-group><name><surname>Neubauer</surname><given-names>Thomas A.</given-names></name><name><surname>van de Velde</surname><given-names>Sabrina</given-names></name><name><surname>Yanina</surname><given-names>Tamara</given-names></name><name><surname>Wesselingh</surname><given-names>Frank P.</given-names></name></person-group><article-title>A late Pleistocene gastropod fauna from the northern Caspian Sea with implications for Pontocaspian gastropod taxonomy</article-title><source>Zookeys</source><day>4</day><month>7</month><year>2018</year><volume>2018</volume><issue>770</issue><fpage>43</fpage><lpage>103</lpage><pub-id pub-id-type="doi">10.3897/zookeys.770.25365</pub-id></mixed-citation></tp:treatment-meta><tp:nomenclature><tp:taxon-name>
                        <tp:taxon-name-part taxon-name-part-type="genus" reg="Abeskunus">Abeskunus</tp:taxon-name-part>
                        <tp:taxon-name-part taxon-name-part-type="species" reg="brusinianus">brusinianus</tp:taxon-name-part>
                      </tp:taxon-name><tp:taxon-authority>(Clessin &amp; W. Dybowski in W. Dybowski, 1887)</tp:taxon-authority><xref ref-type="fig" rid="F16">Fig. 16A–I</xref><tp:nomenclature-citation-list><tp:nomenclature-citation><tp:taxon-name><tp:taxon-name-part taxon-name-part-type="genus" reg="Abeskunus"/><tp:taxon-name-part taxon-name-part-type="species" reg="brusinianus"/></tp:taxon-name><comment>*1887 <tp:taxon-name><tp:taxon-name-part taxon-name-part-type="genus" reg="Zagrabica">Zagrabica</tp:taxon-name-part> <tp:taxon-name-part taxon-name-part-type="species" reg="Brusiniana">Brusiniana</tp:taxon-name-part></tp:taxon-name> nob.; W. Dybowski: 52–53. </comment></tp:nomenclature-citation><tp:nomenclature-citation><tp:taxon-name><tp:taxon-name-part taxon-name-part-type="genus" reg="Abeskunus"/><tp:taxon-name-part taxon-name-part-type="species" reg="brusinianus"/></tp:taxon-name><comment>1888 <tp:taxon-name><tp:taxon-name-part taxon-name-part-type="genus" reg="Zagrabica">Zagrabica</tp:taxon-name-part> <tp:taxon-name-part taxon-name-part-type="species" reg="Brusiniana">Brusiniana</tp:taxon-name-part></tp:taxon-name> n. sp. – W. Dybowski: 79, pl. 2, fig. 7. </comment></tp:nomenclature-citation><tp:nomenclature-citation><tp:taxon-name><tp:taxon-name-part taxon-name-part-type="genus" reg="Abeskunus"/><tp:taxon-name-part taxon-name-part-type="species" reg="brusinianus"/></tp:taxon-name><comment>1952 <tp:taxon-name><tp:taxon-name-part taxon-name-part-type="genus" reg="Zagrabica">Zagrabica</tp:taxon-name-part> <tp:taxon-name-part taxon-name-part-type="species" reg="brusiniana">brusiniana</tp:taxon-name-part></tp:taxon-name> W. Dyb., 1888. – Zhadin: 235, fig. 166 [partim]. </comment></tp:nomenclature-citation><tp:nomenclature-citation><tp:taxon-name><tp:taxon-name-part taxon-name-part-type="genus" reg="Abeskunus"/><tp:taxon-name-part taxon-name-part-type="species" reg="brusinianus"/></tp:taxon-name><comment>1969 <tp:taxon-name><tp:taxon-name-part taxon-name-part-type="genus" reg="Pseudamnicola">Pseudamnicola</tp:taxon-name-part></tp:taxon-name> [(<tp:taxon-name><tp:taxon-name-part taxon-name-part-type="genus" reg="Abeskunus">Abeskunus</tp:taxon-name-part></tp:taxon-name>)] <tp:taxon-name><tp:taxon-name-part taxon-name-part-type="genus" reg="Abeskunus"/><tp:taxon-name-part taxon-name-part-type="species" reg="brusiniana">brusiniana</tp:taxon-name-part></tp:taxon-name> (Cless. et W. Dyb.). – Logvinenko &amp; Starobogatov: 381, fig. 367 (15). </comment></tp:nomenclature-citation><tp:nomenclature-citation><tp:taxon-name><tp:taxon-name-part taxon-name-part-type="genus" reg="Abeskunus"/><tp:taxon-name-part taxon-name-part-type="species" reg="brusinianus"/></tp:taxon-name><comment>2006 <tp:taxon-name><tp:taxon-name-part taxon-name-part-type="genus" reg="Pseudamnicola">Pseudamnicola</tp:taxon-name-part> <tp:taxon-name-part taxon-name-part-type="species" reg="brusiniana">brusiniana</tp:taxon-name-part></tp:taxon-name> (Clessin et W. Dybowski in W. Dybowski, 1888). – Kantor &amp; Sysoev: 114, pl. 51, fig. J. </comment></tp:nomenclature-citation><tp:nomenclature-citation><tp:taxon-name><tp:taxon-name-part taxon-name-part-type="genus" reg="Abeskunus"/><tp:taxon-name-part taxon-name-part-type="species" reg="brusinianus"/></tp:taxon-name><comment>2016 <tp:taxon-name><tp:taxon-name-part taxon-name-part-type="genus" reg="Pseudamnicola">Pseudamnicola</tp:taxon-name-part> <tp:taxon-name-part taxon-name-part-type="species" reg="brusiniana">brusiniana</tp:taxon-name-part></tp:taxon-name> (Clessin et W. Dybowski in W. Dybowski, 1888). – Vinarski &amp; Kantor: 222. </comment></tp:nomenclature-citation></tp:nomenclature-citation-list></tp:nomenclature><tp:treatment-sec sec-type="material" id="SECID0EUJDK"><title>Material.</title><p>489 specimens (<abbrev xmlns:xlink="http://www.w3.org/1999/xlink" content-type="institution" xlink:title="Naturalis Biodiversity Center, Leiden, The Netherlands" id="ABBRID0E1JDK" xlink:type="simple">RGM</abbrev> 1309834, <abbrev xmlns:xlink="http://www.w3.org/1999/xlink" content-type="institution" xlink:title="Naturalis Biodiversity Center, Leiden, The Netherlands" id="ABBRID0E6JDK" xlink:type="simple">RGM</abbrev> 1309842, <abbrev xmlns:xlink="http://www.w3.org/1999/xlink" content-type="institution" xlink:title="Naturalis Biodiversity Center, Leiden, The Netherlands" id="ABBRID0EEKDK" xlink:type="simple">RGM</abbrev> 1310194, LV 201505).</p></tp:treatment-sec><tp:treatment-sec sec-type="type material" id="SECID0EJKDK"><title>Type material.</title><p>Not traced.</p></tp:treatment-sec><tp:treatment-sec sec-type="type locality" id="SECID0EOKDK"><title>Type locality.</title><p>“Kaspi-See” (Caspian Sea, no further details mentioned).</p></tp:treatment-sec><tp:treatment-sec sec-type="description" id="SECID0ETKDK"><title>Dimensions.</title><p>4.12 × 3.82 mm (<abbrev xmlns:xlink="http://www.w3.org/1999/xlink" content-type="institution" xlink:title="Naturalis Biodiversity Center, Leiden, The Netherlands" id="ABBRID0EZKDK" xlink:type="simple">RGM</abbrev> 1309834, Fig. <xref ref-type="fig" rid="F16">16A, F</xref>); 4.15 × 3.65 mm (LV 201505, Fig. <xref ref-type="fig" rid="F16">16B, C, I</xref>); 3.00 × 2.74 mm (<abbrev xmlns:xlink="http://www.w3.org/1999/xlink" content-type="institution" xlink:title="Naturalis Biodiversity Center, Leiden, The Netherlands" id="ABBRID0EGLDK" xlink:type="simple">RGM</abbrev> 1309842, Fig. <xref ref-type="fig" rid="F16">16D, E, G, H</xref>); 4.14 × 3.42 mm; 4.15 × 3.53 mm; 4.34 × 3.79 mm; 4.39 × 3.87 mm; 4.59 × 3.68 mm.</p><fig id="F16" position="float" orientation="portrait"><label>Figure 16.</label><caption><p>
                            <tp:taxon-name><tp:taxon-name-part taxon-name-part-type="family">Hydrobiidae</tp:taxon-name-part></tp:taxon-name> incertae sedis. <bold>A, F</bold> <italic><tp:taxon-name><tp:taxon-name-part taxon-name-part-type="genus" reg="Abeskunus">Abeskunus</tp:taxon-name-part> <tp:taxon-name-part taxon-name-part-type="species" reg="brusinianus">brusinianus</tp:taxon-name-part></tp:taxon-name></italic> (Clessin &amp; W. Dybowski in W. Dybowski, 1887), <abbrev xmlns:xlink="http://www.w3.org/1999/xlink" content-type="institution" xlink:title="Naturalis Biodiversity Center, Leiden, The Netherlands" id="ABBRID0EJMDK" xlink:type="simple">RGM</abbrev> 1309834 <bold>B, C, I</bold> <italic><tp:taxon-name><tp:taxon-name-part taxon-name-part-type="genus" reg="Abeskunus">A.</tp:taxon-name-part> <tp:taxon-name-part taxon-name-part-type="species" reg="brusinianus">brusinianus</tp:taxon-name-part></tp:taxon-name></italic>, LV 201505 <bold>D, E, G, H</bold> <italic><tp:taxon-name><tp:taxon-name-part taxon-name-part-type="genus" reg="Abeskunus">A.</tp:taxon-name-part> <tp:taxon-name-part taxon-name-part-type="species" reg="brusinianus">brusinianus</tp:taxon-name-part></tp:taxon-name></italic>, <abbrev xmlns:xlink="http://www.w3.org/1999/xlink" content-type="institution" xlink:title="Naturalis Biodiversity Center, Leiden, The Netherlands" id="ABBRID0EINDK" xlink:type="simple">RGM</abbrev> 1309842.</p></caption><graphic xmlns:xlink="http://www.w3.org/1999/xlink" xlink:href="zookeys-770-043-g016.jpg" position="float" orientation="portrait" xlink:type="simple" id="oo_214779.jpg"/></fig></tp:treatment-sec><tp:treatment-sec sec-type="description" id="SECID0ESNDK"><title>Description.</title><p>Shell broadly conical, comprising up to 4.5 whorls. Protoconch broadly domical, with almost immersed initial part; consists of 1.25 whorls, measures 525 µm in diameter; nucleus is ca. 160 µm wide; nucleus surface covered with irregular elongated wrinkles; protoconch surface wrinkled, bearing thin, irregular spiral grooves on first third, passing over irregular pattern of faint spiral grooves and wrinkles into numerous, regularly parallel spiral furrows on last third; <abbrev xmlns:xlink="http://www.w3.org/1999/xlink" xlink:title="protoconch/teleoconc" id="ABBRID0EYNDK" xlink:type="simple">P/T</abbrev> transition without growth rim, marked by onset of growth lines. Teleoconch whorls highly convex, with maximum convexity in adapical half, producing slightly stepped spire. Last whorl attains 77–85% of shell height. Aperture drop-shaped, slightly inclined, with marked adapical notch at contact to penultimate whorl. Outer peristome margin not or slightly thickened, columellar and parietal margins weakly thickened; peristome slightly expanded towards columella (protruding towards umbilicus in lateral view) and strongly towards base; weakly sinuate in lateral view, with broad but weak adapical protrusion and straight-sided abapical part. Umbilicus narrow, slit-like. Prosocline growth lines cover shell surface.</p></tp:treatment-sec><tp:treatment-sec sec-type="discussion" id="SECID0E5NDK"><title>Discussion.</title><p>The species differs from the type species <italic><tp:taxon-name><tp:taxon-name-part taxon-name-part-type="genus" reg="Andrusovia">A.</tp:taxon-name-part> <tp:taxon-name-part taxon-name-part-type="species" reg="exiguus">exiguus</tp:taxon-name-part></tp:taxon-name></italic> (Eichwald, 1838) in the conical shell, the taller spire, the less inflated last whorl, and the distinct umbilicus. <italic><tp:taxon-name><tp:taxon-name-part taxon-name-part-type="genus" reg="Abeskunus">Abeskunus</tp:taxon-name-part> <tp:taxon-name-part taxon-name-part-type="species" reg="brusinianus">brusinianus</tp:taxon-name-part> <tp:taxon-name-part taxon-name-part-type="subspecies" reg="michelae">michelae</tp:taxon-name-part></tp:taxon-name></italic> Tadjalli-Pour, 1977 is much more globular than <italic><tp:taxon-name><tp:taxon-name-part taxon-name-part-type="genus" reg="Abeskunus">A.</tp:taxon-name-part> <tp:taxon-name-part taxon-name-part-type="species" reg="brusinianus">brusinianus</tp:taxon-name-part></tp:taxon-name></italic>. The latter species strongly reminds of and might be conspecific with <italic><tp:taxon-name><tp:taxon-name-part taxon-name-part-type="genus" reg="Andrusovia">A.</tp:taxon-name-part> <tp:taxon-name-part taxon-name-part-type="species" reg="exiguus">exiguus</tp:taxon-name-part></tp:taxon-name></italic>. <italic><tp:taxon-name><tp:taxon-name-part taxon-name-part-type="genus" reg="Pseudamnicola">Pseudamnicola</tp:taxon-name-part> <tp:taxon-name-part taxon-name-part-type="species" reg="depressispira">depressispira</tp:taxon-name-part></tp:taxon-name></italic> Logvinenko &amp; Starobogatov, 1969, which these authors also included in the <tp:taxon-name><tp:taxon-name-part taxon-name-part-type="infraspecific-rank">subgenus</tp:taxon-name-part> <tp:taxon-name-part taxon-name-part-type="subgenus" reg="Abeskunus">Abeskunus</tp:taxon-name-part></tp:taxon-name>, differs from the presumed congeners in the valvatoid shape with very wide umbilicus and small but distinct riblets.</p><p>
                        <tp:taxon-name><tp:taxon-name-part taxon-name-part-type="genus" reg="Pseudamnicola">Pseudamnicola</tp:taxon-name-part> <tp:taxon-name-part taxon-name-part-type="uncertainty-rank">?</tp:taxon-name-part> <tp:taxon-name-part taxon-name-part-type="species" reg="brusiniana">brusiniana</tp:taxon-name-part></tp:taxon-name> Pavlović, 1903 is a junior secondary homonym of this species, for which <xref ref-type="bibr" rid="B77">Neubauer et al. (2015b)</xref> introduced <tp:taxon-name><tp:taxon-name-part taxon-name-part-type="genus" reg="Pseudamnicola">Pseudamnicola</tp:taxon-name-part> <tp:taxon-name-part taxon-name-part-type="uncertainty-rank">?</tp:taxon-name-part> <tp:taxon-name-part taxon-name-part-type="species" reg="babindolensis">babindolensis</tp:taxon-name-part></tp:taxon-name> as replacement name. Because of the revised classification, <tp:taxon-name><tp:taxon-name-part taxon-name-part-type="genus" reg="Pseudamnicola">P.</tp:taxon-name-part> <tp:taxon-name-part taxon-name-part-type="uncertainty-rank">?</tp:taxon-name-part> <tp:taxon-name-part taxon-name-part-type="species" reg="brusinianus">brusinianus</tp:taxon-name-part></tp:taxon-name> [sic] Pavlović is reinstated as valid, with <tp:taxon-name><tp:taxon-name-part taxon-name-part-type="genus" reg="Pseudamnicola">P.</tp:taxon-name-part> <tp:taxon-name-part taxon-name-part-type="uncertainty-rank">?</tp:taxon-name-part> <tp:taxon-name-part taxon-name-part-type="species" reg="babindolensis">babindolensis</tp:taxon-name-part></tp:taxon-name> as its junior objective synonym (<xref ref-type="bibr" rid="B54">ICZN 1999</xref>, Art. 59.4).</p></tp:treatment-sec><tp:treatment-sec sec-type="distribution" id="SECID0EGSDK"><title>Distribution.</title><p>Endemic to the Caspian Sea, in the southern and middle part at a depth of &gt;250 m (<xref ref-type="bibr" rid="B70">Logvinenko and Starobogatov 1969</xref>, <xref ref-type="bibr" rid="B81">Parr et al. 2007</xref>).</p></tp:treatment-sec><ref-list><ref id="B77"><mixed-citation xmlns:xlink="http://www.w3.org/1999/xlink" xlink:type="simple">
          <person-group><name name-style="western"><surname>Neubauer</surname><given-names>TA</given-names></name><name name-style="western"><surname>Kroh</surname><given-names>A</given-names></name><name name-style="western"><surname>Harzhauser</surname><given-names>M</given-names></name><name name-style="western"><surname>Georgopoulou</surname><given-names>E</given-names></name><name name-style="western"><surname>Mandic</surname><given-names>O</given-names></name></person-group> (<year>2015b</year>) <article-title>Taxonomic note on problematic Neogene European freshwater <tp:taxon-name><tp:taxon-name-part taxon-name-part-type="class">Gastropoda</tp:taxon-name-part></tp:taxon-name>.</article-title> <source>Annalen des Naturhistorischen Museums in Wien, Serie A</source> <volume>117</volume>: <fpage>95</fpage>–<lpage>100</lpage>. <ext-link xlink:type="simple" ext-link-type="uri" xlink:href="http://verlag.nhm-wien.ac.at/pdfs/117A_095100_Neubauer.pdf">http://verlag.nhm-wien.ac.at/pdfs/117A_095100_Neubauer.pdf</ext-link></mixed-citation></ref><ref id="B54"><mixed-citation xmlns:xlink="http://www.w3.org/1999/xlink" xlink:type="simple">
          <institution xlink:type="simple">ICZN</institution> (<year>1999</year>) <source>International Code of Zoological Nomenclature.</source> <publisher-name>International Trust for Zoological Nomenclature</publisher-name>, <publisher-loc>London</publisher-loc>, <size units="page">306 pp</size>. <ext-link xlink:type="simple" ext-link-type="uri" xlink:href="http://www.nhm.ac.uk/hosted-sites/iczn/code/index.jsp">http://www.nhm.ac.uk/hosted-sites/iczn/code/index.jsp</ext-link></mixed-citation></ref><ref id="B70"><mixed-citation xmlns:xlink="http://www.w3.org/1999/xlink" xlink:type="simple">
          <person-group><name name-style="western"><surname>Logvinenko</surname><given-names>BM</given-names></name><name name-style="western"><surname>Starobogatov</surname><given-names>YaI</given-names></name></person-group> (<year>1969</year>) <article-title><tp:taxon-name><tp:taxon-name-part taxon-name-part-type="phylum">Mollusca</tp:taxon-name-part></tp:taxon-name>.</article-title> In: <person-group><name name-style="western"><surname>Birshtein</surname><given-names>YaA</given-names></name><name name-style="western"><surname>Vinogradov</surname><given-names>LG</given-names></name><name name-style="western"><surname>Kondakov</surname><given-names>NN</given-names></name><name name-style="western"><surname>Kuhn</surname><given-names>MS</given-names></name><name name-style="western"><surname>Astakhova</surname><given-names>TV</given-names></name><name name-style="western"><surname>Romanova</surname><given-names>NN</given-names></name></person-group> (<role>Eds</role>) <issue-title>Atlas bespozvonochnykh Kaspiyskogo morya.</issue-title> <source>Pishchevaya Promyshlennost (Vsesoyuznyi Nauchno-issledovatel’skii Institut Morskogo Rybnogo Khozyaistva i Okeanografii), Moskva</source>, <fpage>308</fpage>–<lpage>385</lpage>.</mixed-citation></ref><ref id="B81"><mixed-citation xmlns:xlink="http://www.w3.org/1999/xlink" xlink:type="simple">
          <person-group><name name-style="western"><surname>Parr</surname><given-names>TD</given-names></name><name name-style="western"><surname>Tait</surname><given-names>RD</given-names></name><name name-style="western"><surname>Maxon</surname><given-names>CL</given-names></name><name name-style="western"><surname>Newton</surname><given-names>III FC</given-names></name><name name-style="western"><surname>Hardin</surname><given-names>JL</given-names></name></person-group> (<year>2007</year>) <article-title>A descriptive account of benthic macrofauna and sediment from an area of planned petroleum exploration in the southern Caspian Sea.</article-title> <source>Estuarine, Coastal and Shelf Science</source> <volume>71</volume>(<issue>1–2</issue>): <fpage>170</fpage>–<lpage>180</lpage>. <ext-link xlink:type="simple" ext-link-type="doi" xlink:href="10.1016/j.ecss.2006.07.018">https://doi.org/10.1016/j.ecss.2006.07.018</ext-link></mixed-citation></ref></ref-list></tp:taxon-treatment>
